# Supplementary material for: Microarray Analysis of Visceral Adipose Tissue in Obese Women Reveals Common Crossroads Among Inflammation, Metabolism, Addictive Behaviors, and Cancer: AKT3 and MAPK1 Cross Point in Obesity
Source: J Obes. 2024 Oct 24;2024:4541071. doi: 10.1155/2024/4541071 (PMC11527533; doi:10.1155/2024/4541071)
Supplement: Supporting Information — Supplementary 1. List of differentially expressed genes in VAT of women with obesity compared with nonobese controls resulted from microarray analysis. [file 4541071.f1.xlsx]

## Sheet: Hoja1
Cy3	Cy5	Id	Symbol	Zscore
507	107	H200001919	SLC2A8	5.72184
412	74	H300020133	NCOA2	5.43194
11054	1509	H300009386	ITGA5	5.18745
391	69	H300019829	APLP2	5.17633
396	78	H300020237	ADAM15	5.15806
385	97	H200009896	FNDC3B	5.1233
425	111	H300001607	ZG16_HUMAN	4.98064
488	189	H200019841	PDE3B	4.96127
280	87	H200009296	C17orf68	4.94435
435	134	H300018031	FCRL3	4.9383
444	89	H200008260	CA5A	4.90943
464	77	H300019875	DGKD	4.87704
483	94	OPHSV0400006530	C21orf51	4.85684
24424	4314	OPHSV0400013104	-	4.76467
335	69	OPHSV0400006512	MID1	4.75652
397	124	H200005290	ELTD1	4.74068
388	103	H200008269	CD99	4.73818
443	112	H300020006	TNPO3	4.70423
509	160	H300018047	TP73L	4.69522
247	69	H300005294	RPL26L1	4.68466
337	70	H300022401	-	4.66259
319	84	OPHSV0400010165	EFCAB3	4.649
328	80	H200000158	S100G	4.62948
190	76	OPHSV0400009571	-	4.60843
286	79	H200010471	SLC1A1	4.56565
335	84	AF168390_50	-	4.55052
322	112	OPHSV0400008397	-	4.52946
504	170	OPHSV0400008673	-	4.51829
172	75	OPHSV0400009980	-	4.50608
611	229	H200019822	-	4.50174
359	134	H300005237	LSM2_HUMAN	4.41805
601	180	H300001609	-	4.41751
326	77	H200010462	RABIF	4.39923
310	86	H200017981	CCR1	4.38606
344	124	H300018224	RBM35A	4.31157
233	98	OPHSV0400013156	WDR22	4.30029
168	70	OPHSV0400010453	-	4.29488
13900	3064	OPHSV0400013122	-	4.29083
231	79	H200008208	ENPP2	4.24282
219	72	H200001994	DIRC2	4.2428
246	86	H200000371	FSHR	4.21921
468	113	OPHSV0400008579	-	4.21352
377	133	H300009734	YWHAE	4.20674
261	82	H300019888	CCNT2	4.15344
273	69	H200000285_90	-	4.13759
255	101	OPHSV0400003314	KSR2	4.10267
477	182	H300002480	USP35	4.09953
143	74	H300022873	FOXP2	4.09581
297	86	H300018052	IL1RL1	4.07523
207	77	OPHSV0400008669	Q5VSD8_HUMAN	4.0708
324	72	H300017635	WDR51B	4.06741
181	69	H200004787	RBM15	4.05343
566	222	OPHSV0400009349	-	4.04071
300	126	H200000498	CRYAB	4.03717
450	177	H200002059	USP22	3.98241
195	69	H300019540	ABCC9	3.97329
413	177	H300007712	-	3.96495
503	166	OPHSV0400010173	-	3.94503
162	74	H200020282	NP_660343.1	3.9077
239	85	H200009911	BET1L	3.90388
429	173	H300014181	TCF3	3.89113
318	142	H200016510	EIF2AK4	3.88246
179	74	H300021264	DDEF1	3.8811
790	327	H300002425	CNTNAP2	3.86856
249	110	OPHSV0400006630	STEAP2	3.84604
617	256	H200003905	EYA2	3.84058
308	152	H300004456	RAP1GDS1	3.82736
1410	662	OPHSV0400010259	-	3.81494
240	124	OPHSV0400009977	-	3.7897
361	158	OPHSV0400007306	-	3.76667
296	115	H300002490	BCR	3.7639
508	134	H300002010	CLEC14A	3.76361
147	70	H200000160	CPA3	3.75934
701	268	H300020347	C7orf43	3.73196
230	89	H300005878	C10orf55	3.73034
412	176	H300009783	SYT10	3.72861
196	98	H200009456	SPIN1	3.72208
271	103	H300017848	KIAA0802	3.69782
166	84	H300017628	THADA	3.68267
648	298	H200010421	ANKS3	3.67021
137	76	H200003496	C1orf103	3.64258
163	70	H200000340	CD1A	3.63477
178	86	OPHSV0400010294	C6orf191	3.62995
304	160	OPHSV0400002746	LOC390031	3.6269
130	72	OPHSV0400010221	C10orf25	3.62012
315	99	H300022358	NBPF3	3.61892
497	260	H300020235	SUSD4	3.61336
181	97	H200003366	ZBTB2	3.6087
403	195	H200000856	PSMD1	3.60788
5394	1706	OPHSV0400004384	WNK3	3.59701
277	92	H200019843	SLC8A3	3.59638
182	81	H200012863	CDC2L6	3.58776
171	74	H300022630	BBS1	3.58172
227	95	OPHSV0400006139_90	-	3.56813
224	87	H300010210	NP_660313.1	3.55779
435	233	OPHSV0400005248	FAM46B	3.54967
158	72	H200002018	CCDC113	3.53835
368	119	OPHSV0400008661	-	3.53773
210	107	OPHSV0400007539	-	3.5326
361	99	H300001784	LY6H	3.52929
507	186	OPHSV0400001966	C20orf134	3.52521
166	79	H200000409	FGD1	3.50822
144	80	OPHSV0400010634	-	3.50657
282	89	OPHSV0400010077	-	3.50334
13701	3832	OPHSV0400013098	-	3.47981
3616	1735	OPHSV0400006936	U21	3.47432
303	138	OPHSV0400001871	CN139_HUMAN	3.46529
264	71	OPHSV0400009971	-	3.46393
156	78	OPHSV0400000138	Q9H354_HUMAN	3.4493
140	70	OPHSV0400013408	-	3.44232
178	79	H200019672	YIF1B	3.43265
168	79	OPHSV0400000732	C6orf148	3.4228
653	355	OPHSV0400006026	SUGT1P	3.4084
267	122	H200001959	MOSC1	3.39824
327	177	OPHSV0400002268	DRD5P2	3.38846
226	130	H300018045	PRIM1	3.37919
279	133	H200020572	C15orf37	3.37153
176	84	H200019274	MYO18B	3.37145
169	81	H300020387	UHRF2	3.33824
167	82	H200001770	RYR3	3.32853
439	218	H300000043	RGS17	3.31172
205	89	H200013446	HEY2	3.30466
348	165	H300017787	HUWE1	3.30443
466	146	H200005250	AP1S1	3.29936
1226	595	H300010562	KARS	3.29766
230	78	H200002097	BECN1	3.29753
279	84	H200010216	NSUN7	3.29445
380	155	H300019880	ATF2	3.29417
220	110	H300020026	LEPROTL1	3.29178
482	270	H200002673	PLA1A	3.27336
157	78	H300006204	POLR2D	3.27113
3569	1717	H200000007	GLDC	3.24468
205	90	OPHSV0400008767	CLIC1_HUMAN	3.23701
297	151	H200016282	INSL5	3.23205
238	140	OPHSV0400009595	-	3.22547
361	186	OPHSV0400000662_60	-	3.21813
256	117	OPHSV0400012983	-	3.21657
460	214	H300000852	ZMYND12	3.19732
717	351	H200010591	CDK5R1	3.18984
226	110	H300001600	LAGE3	3.18512
208	94	OPHSV0400012453	PTPN3	3.1813
197	96	H300009610	KY	3.16763
372	229	H300018855	GPX5	3.13249
583	304	H200012260	ZNF330	3.10015
1783	903	H200012251	TSP50_HUMAN	3.09907
366	179	H200016158	ZNF596	3.09013
2114	1001	H300014216	FIP1L1	3.08366
128	70	H200000155	BRAF	3.08311
243	104	H200017910	HNRPUL2	3.08289
327	172	H300020007	HNRPA2B1	3.08058
258	141	OPHSV0400007798	MC1R	3.07674
163	95	OPHSV0400001982	ARPM1_HUMAN	3.06563
1069	584	H300002008	C1orf187	3.06056
585	362	OPHSV0400007596	RNF150	3.05135
486	225	H300019836	OSBPL5	3.01295
368	200	OPHSV0400001180	C11orf64	2.99912
4441	2236	ALIEN10_A	-	2.99099
1249	677	OPHSV0400006455	THNSL1	2.98791
541	297	H200000320	CD9	2.98547
193	96	H300010354	SCGN	2.98196
575	296	H200002561	Q5W0Q5_HUMAN	2.97076
2425	1177	H200006261	AMBP	2.97027
365	162	OPHSV0400008086	-	2.96416
1413	713	H200019782	CDK3	2.95814
492	229	H300017676	NP_663165.2	2.95593
184	108	H200016068	GPR22	2.94967
380	139	H300020138	KIAA1794	2.94785
1590	847	OPHSV0400010713	-	2.94634
735	364	OPHSV0400011585	-	2.94467
333	189	OPHSV0400010083	-	2.94465
24697	10442	H200010683	L3MBTL4	2.94182
1036	565	H200005191	LGP2_HUMAN	2.93262
159	88	H300021008	C10orf30	2.93201
221	134	ALIEN6_70	-	2.92876
349	130	H200001933	MRPS35	2.92666
511	306	H200020493	TIMM50	2.92654
501	273	H300021010	ZNF503	2.92408
788	414	H300017629	-	2.9219
952	414	H2NC000001	-	2.90816
254	93	H200002043	MYLE_HUMAN	2.8981
536	314	H300012221	SP110	2.89562
201	104	H200016166	FGF19	2.89427
3418	1686	H200015320	RAP2C	2.88826
3534	2036	H300022769	HFE	2.88568
186	120	OPHSV0400007025	-	2.88418
1872	882	H200012916	ABI3	2.88144
263	107	OPHSV0400009452	-	2.87162
131	73	OPHSV0400013091	-	2.86432
975	462	H300003778	Q49A89_HUMAN	2.86231
500	267	H300011595	NUPL2	2.85426
629	321	H200005846	WDR12	2.85425
2275	1332	ATC05	-	2.84593
442	243	H200013793	EFTUD2	2.84538
161	88	H300003474	SNORD36A	2.84366
183	113	OPHSV0400013295	hsa-mir-125b-1	2.84169
159	94	H300017552	ZNF117	2.83222
124	71	H200008506	MED4	2.82983
224	121	H300022097	TRRAP	2.82849
477	296	H300017249	USF2	2.82529
841	399	H300020136	LINS1	2.82428
132	85	H200015799	TBX22	2.82039
656	373	OPHSV0400013247	-	2.80628
170	97	OPHSV0400002344	-	2.80358
600	319	OPHSV0400007312	-	2.80294
211	134	H300022248	SCN3A	2.80047
599	347	H300002926	PLXNB2	2.7981
176	98	OPHSV0400000448	-	2.77958
489	249	OPHSV0400006954	NP_976047.1	2.77704
1223	719	OPHSV0400010649	-	2.7766
1863	1040	H200019824	UBE2Q1	2.77454
515	317	H200001330	MOXD1	2.76975
322	206	OPHSV0400012004	-	2.76916
234	149	H200004851	RIT2	2.76816
107	69	H200002315	TMEM99	2.76782
3493	1719	H200009547	TMEM182	2.76656
1818	869	OPHSV0400001535	-	2.76548
265	153	OPHSV0400003338	MASA_HUMAN	2.76167
406	225	OPHSV0400000726	LRRC28	2.76097
246	150	H300020589	HEATR3	2.7399
3985	2002	H200020028	FAM83C	2.73465
4753	2218	H200009183	TRPV4	2.71132
603	355	H300013795	NP_665806.1	2.70646
1108	632	H300019872	PVRL1	2.70069
222	97	OPHSV0400001153	ING4	2.70026
845	579	H300021809	Q8IZ67_HUMAN	2.69278
2602	1267	OPHSV0400009367	-	2.69223
186	104	H300006035	C5orf35	2.68699
1411	813	H300016802	NPAL3	2.6834
169	100	OPHSV0400006898	NP_997320.1	2.68041
585	356	H300021310	HR	2.67016
207	131	H200006980	SELL	2.66643
134	77	H300000715	Q9UI77_HUMAN	2.66333
1590	900	H300004895	UBE2N	2.66162
205	87	H300017740	GNAI2	2.66115
997	535	OPHSV0400012601	-	2.65902
1982	1055	H300012021	USP44	2.65717
130	74	H300020049	MKLN1	2.65556
132	84	H200009612	-	2.64972
163	102	OPHSV0400011447	-	2.64388
1003	597	H200004455	BUD13	2.64242
138	72	H200002139	SNAP91	2.64136
166	105	OPHSV0400010030	Q4G0H1_HUMAN	2.64127
466	244	OPHSV0400009464	-	2.63873
233	135	H300002055	SKP1A	2.63843
987	526	H300021681	HRAS	2.63441
252	155	OPHSV0400007397	-	2.63352
6032	3197	H200011791	MRPL42	2.63201
563	283	H200019847	DDIT3	2.62995
6255	3381	H200002414	ZNF627	2.62942
454	258	H200021321	PLCB2	2.62828
33810	13719	H300005326	LMOD2	2.62665
1242	745	H200000005	TGM1	2.62151
1134	690	H200015230	LRRC56	2.61571
4857	2237	H200011760	WDR24	2.61405
167	81	H300020500	BOLL	2.6119
1457	778	H200020342	BAIAP2L2	2.60712
315	139	H200021189	ZNF276	2.60685
409	232	OPHSV0400012084	-	2.60446
1477	749	H200017847	CBLN4	2.60413
904	459	H200001301	TWF2	2.59321
118	78	OPHSV0400012849	-	2.5921
371	204	H200007487	KLK12	2.5839
134	83	OPHSV0400007497	-	2.58336
1009	586	H300004346	PMS2L4	2.58018
295	177	OPHSV0400000912	C9orf130	2.57631
1394	788	AF198054_50	-	2.57227
628	372	H300016125	O00434_HUMAN	2.57123
973	585	H200020242	IL33	2.56824
289	185	H300004673	OLFML2B	2.56775
172	93	H200018023	P2RY12	2.56769
1353	800	H300011826	C14orf166B	2.5668
1082	584	OPHSV0400002701	WHSC2	2.56386
275	168	H200007432	KTELC1	2.56088
338	204	H300016750	DVL1L1	2.56058
637	338	OPHSV0400009286	-	2.56055
6278	3115	OPHSV0400002848	O95014_HUMAN	2.55915
1598	871	OPHSV0400008039	-	2.55574
2087	1054	H200007616	-	2.55551
171	106	OPHSV0400009917	-	2.55282
158	95	H200018072	HSPA12B	2.55153
684	350	H200002725	C1orf54	2.55094
175	114	OPHSV0400012109	-	2.55063
349	205	OPHSV0400012348	-	2.546
251	135	H300016795	EIF2B3	2.54556
413	249	OPHSV0400013380	hsa-mir-423	2.54421
252	149	H200002713	LAGE3	2.5435
314	202	H300011662	XRCC5	2.53869
2561	1346	H200008400	RIN3	2.53514
1230	702	H200008918	PRDM12	2.53353
443	213	H200020193	SLC1A7	2.53245
1057	624	H200016245	C19orf42	2.52383
112	70	H200013487	TSSK6	2.52059
7209	3876	OPHSV0400009157	-	2.51877
829	492	H300013619	NRXN2	2.51462
404	169	H200014442	TRIM65	2.51346
134	81	H300009274	EXOC8	2.51239
126	83	H300020893	MTHFD2L	2.5091
255	106	OPHSV0400003015	OVOL1	2.50774
121	71	OPHSV0400003850	EGFR	2.5069
878	490	H200017872	RPS10L	2.50236
3525	2156	H200004131	NP_085055.1	2.49975
689	414	H300017621	HTR4	2.49964
457	269	H200005343	SLC7A10	2.49934
418	277	H200020397	TMED5	2.49645
1404	711	H200001307	Q8WU25_HUMAN	2.49315
677	364	H200008496	NMD3	2.48802
733	438	OPHSV0400006722	ARL5B	2.48431
29024	13941	H300019346	MICAL2	2.47389
173	111	OPHSV0400007338	-	2.47202
216	127	H300002027	IGKV1-16	2.46991
1659	927	H300020465	VAV3	2.46961
155	98	OPHSV0400007437	NP_937824.1	2.46736
129	87	H200011200	TKTL1	2.46558
250	141	H300020010	GPR116	2.46381
938	546	H200003923	COLEC12	2.45742
1184	674	H300003944	C15orf51	2.45272
5146	2905	OPHSV0400007611	Q5SZD4_HUMAN	2.45092
2233	1333	H200016858	-	2.44896
424	281	H300021764	GMDS	2.44769
400	245	H200002596	KIAA1429	2.44417
122	72	H200008535	PRPF8	2.44373
20912	10014	H300018535	ZNF222	2.44361
804	484	OPHSV0400009495	-	2.43876
480	266	H300009844	-	2.4348
323	219	H200009642	ITGAV	2.43349
258	160	OPHSV0400013038	-	2.4332
665	383	OPHSV0400009659	-	2.43097
360	206	H300020122	C14orf79	2.43052
269	177	H300001798	Q96RZ4_HUMAN	2.42927
20507	9926	OPHSV0400006159	MTMR7	2.42757
164	86	H200009877	HTR2A	2.42499
677	353	OPHSV0400004478	KLHL28	2.42484
17154	7987	H300005475	C7orf47	2.42356
906	536	OPHSV0400013271	-	2.42062
19809	8970	H300018551	ZNF671	2.42033
514	325	H200018156	APLN	2.41733
314	199	H300018962	FILIP1	2.41013
312	182	H300018890	C3orf28	2.4061
700	447	H200009281	Q9H6K5_HUMAN	2.4003
1974	1001	H300022748	CADPS	2.39945
247	152	H200002732	HFE2	2.39803
301	206	H300005319	Q9BQP5_HUMAN	2.39404
11508	5685	H200008581	TRAP1	2.39393
2898	1571	OPHSV0400011725	-	2.39347
105	69	H200012810	MIOX	2.39089
118	77	OPHSV0400013250	-	2.38734
232	115	H200021232	FEM1A	2.38529
879	563	H200000037	EPHX2	2.3849
755	478	H300008195	Q8N2W8_HUMAN	2.38236
845	521	H200000173	PPIB	2.38064
1292	817	H300000256	SERPINA2	2.38053
1208	678	H200002731	SUPT4H1	2.37764
1548	929	OPHSV0400002088	GPR109B	2.37684
487	284	H2NC000009	-	2.37574
283	180	ALIEN8_70	-	2.37371
359	230	H300019330	COG6	2.37077
206	99	OPHSV0400013373	hsa-mir-373	2.36875
513	324	H300018868	ENPP1	2.3684
261	155	AF159803	-	2.36816
161	108	OPHSV0400004899	OR2L8	2.36804
3483	1883	H300014034	-	2.361
491	330	H200000164	CBLN1	2.35992
2812	1379	H300002514	-	2.35968
323	194	H200013784	GALNT6	2.35322
3146	1767	OPHSV0400009326	-	2.35285
2216	1257	OPHSV0400006221	RFPL1	2.35162
316	190	H300020164	SS18	2.3513
340	206	H200020428	Q96MZ3_HUMAN	2.3509
11697	6312	OPHSV0400002839	-	2.35059
1170	644	OPHSV0400000727	-	2.34365
5913	3406	OPHSV0400000676	Q86U10_HUMAN	2.34201
112	73	ALIEN1_90	-	2.34123
400	265	OPHSV0400001035	KCNA3	2.34109
334	177	H200008298	ADAM20	2.33978
125	77	H200000941	MGAT4B	2.33965
233	113	OPHSV0400003309	ST4S6_HUMAN	2.33866
128	81	H200012545	LRRC51	2.33685
225	140	H200001822	ZDHHC7	2.33621
312	188	OPHSV0400010552	-	2.33575
427	257	H200003434	MFHAS1	2.33507
533	337	OPHSV0400001478	-	2.33472
3184	1691	H300003544	XKR6	2.33213
617	354	NC_000964_LYSA	-	2.32927
3519	2072	OPHSV0400011406	-	2.32879
186	117	H300020740	LSS	2.32691
498	292	H200015585	CEP76	2.3247
1814	995	H200016596	ASB8	2.32303
15743	7609	H300018696	NP_001073999.1	2.32082
348	221	OPHSV0400003662	TPT1	2.32078
556	353	H200004737	KDELC1	2.31814
566	336	H200004846	DOCK2	2.31599
174	109	H200011111	SMPD3	2.3151
120	72	H300010451	TTC9C	2.31325
768	439	OPHSV0400006930	CCDC103	2.31063
878	535	H300010578	AQP1	2.3106
328	184	H300009212	-	2.30923
1704	1016	H300019643	SLC4A8	2.30293
745	472	H300012294	-	2.3021
341	155	H300019903	GRIA3	2.30194
228	132	H200017509	PJA2	2.30083
246	143	H200017951	STK11	2.3
564	336	H300022334	FCRL3	2.29991
5103	2941	H200002126	SST	2.29818
441	274	OPHSV0400011006	-	2.29791
316	159	OPHSV0400010595	-	2.29637
340	229	OPHSV0400002762	-	2.29503
454	279	H300019195	IQCH	2.29209
1211	707	H200001635	FAM62A	2.28876
449	254	H300001501	PIGU	2.28608
598	382	H300006949	OR8G1	2.27993
1876	1194	H300010243	Q8IXE5_HUMAN	2.2785
960	557	OPHSV0400009590	-	2.27832
232	120	H200015624	OSMR	2.27786
2107	1338	H200008063	GNB4	2.27762
2675	1560	OPHSV0400008483	-	2.27681
3401	1982	H200015126	PPEF1	2.27633
105	70	H200004741	KLHL32	2.27573
4875	2869	H200007889	BST1	2.27415
659	452	OPHSV0400007391	-	2.2739
1421	695	H300022702	SORBS1	2.27325
1793	1005	H200008129	RPUSD2	2.27316
190	94	H200001408	SFRP1	2.27179
338	229	H200002906	C6orf85	2.27069
351	220	OPHSV0400002238	NP_795361.1	2.26997
308	194	H300009302	Q6ZUQ5_HUMAN	2.26874
131	76	H300020110	RBM23	2.26832
351	209	H300020241	ACP1	2.26733
686	454	OPHSV0400000015	ALG13	2.2669
1371	716	H300022218	NP_060223.2	2.26689
452	239	H200006965	DNAJB1	2.26625
736	450	H300000474	CYP3A5	2.26437
4090	2310	H300017105	-	2.26257
114	73	OPHSV0400007392	-	2.26053
244	156	OPHSV0400008472	-	2.26036
17297	8305	H300020420	TNNT3	2.25924
1372	886	H300001669	C1orf127	2.25526
454	311	H200013481	CYP7B1	2.25473
360	208	H200000018	PTPN12	2.25463
123	72	OPHSV0400010278	-	2.25389
2768	1474	H300017159	S100A4	2.25341
169	123	H300008340	TMEM20	2.25332
1894	1098	H300006695	TLR7	2.25194
177	96	OPHSV0400009845	-	2.25137
122	78	H300016891	STEAP4	2.25097
149	105	H200000296	-	2.24784
544	367	H300021261	MAP6	2.24685
7798	4790	OPHSV0400003728	RPA1	2.24654
247	153	H300009562	Q8ND77_HUMAN	2.24492
22022	11000	OPHSV0400012431	-	2.24349
118	73	H300016908	TRIP10	2.24343
525	342	OPHSV0400006035	-	2.24333
972	565	H200013856	ORC5L	2.24167
290	175	OPHSV0400009176	-	2.24133
245	144	OPHSV0400005906	ADH4	2.2413
295	148	H300022593	CPSF3L	2.24114
119	85	H300007393	-	2.23739
270	190	H200010087	LARS	2.23564
549	365	H200012041	PARC_HUMAN	2.23296
4731	2671	H300005945	FRYL	2.23244
3013	1557	H300019763	CUGBP2	2.23206
3033	1716	H300006491	FAM79B	2.23068
1355	753	H300002194	-	2.22988
124	91	H200002557	RAB24	2.22824
198	124	H200017948	FREQ	2.22778
2223	1110	OPHSV0400012511	-	2.22727
626	375	H200000217	HPN	2.22698
546	332	OPHSV0400000222	H33_HUMAN	2.22624
283	193	OPHSV0400006667	-	2.22613
686	395	OPHSV0400000472	ANKAR	2.22523
334	197	H300020980	NP_001008271.1	2.22508
2469	1405	H300019304	TBC1D14	2.22498
1126	655	H300021242	LCN6	2.22497
3875	2321	H200014074	ZNF3	2.22426
215	138	H200018052	-	2.22275
288	181	OPHSV0400011663	-	2.22216
1600	943	H200002769	PLA2G4C	2.22079
232	139	H300013800	-	2.2182
743	447	H300019507	PREB	2.21819
452	280	H200005868	ALOX15	2.2175
677	414	H300014995	PES1	2.21728
2731	1552	H300015963	PADI4	2.21687
469	317	H200005192	EPRS	2.2166
432	265	H300022211	DOCK11	2.21633
306	165	OPHSV0400011591	-	2.21603
666	415	OPHSV0400009156	-	2.20972
8918	4997	H300005168	TNNI1	2.20824
193	125	H200002420	RCCD1	2.20649
1302	688	OPHSV0400006323	ADD2	2.20633
689	455	OPHSV0400009921	-	2.20621
11983	5807	OPHSV0400004280	MATN4	2.20558
156	96	H300014078	POMGNT1	2.20557
4440	2521	OPHSV0400013129	-	2.20549
609	365	H300003909	FOXR1	2.20543
167	118	H300018538	TAP2_HUMAN	2.20493
2030	1173	H300010512	SAMD3	2.20339
155	87	H300018770	LFNG	2.20225
1105	758	H200011877	P2RXL1	2.20189
257	121	OPHSV0400010447	-	2.2016
265	174	OPHSV0400000326	ALX4	2.20136
755	449	OPHSV0400008265	Q6ZUU3_HUMAN	2.1999
242	96	H200017314	AKT3	2.19927
1880	1206	OPHSV0400009507	-	2.19848
379	236	OPHSV0400010743	IKZF5	2.1979
4201	2464	H300005796	CDYL2	2.19774
508	338	H200002321	ART4	2.19431
774	480	OPHSV0400008227	-	2.19315
798	511	M2NC000006	-	2.19187
110	72	H200001060	EXDL2	2.19108
631	376	H300013623	PFKFB2	2.19039
483	310	OPHSV0400013063	-	2.18945
1424	834	H300000393	GPR82	2.18887
320	201	H300005954	CAPZA2	2.18863
405	255	H300017962	CTBP2	2.18681
210	122	H200002715	XAB1	2.18556
253	159	H300012509	TBC1D2	2.18449
2395	1535	OPHSV0400002069	PRKG1	2.18399
253	171	H200018310	-	2.18172
205	141	H300020492	C18orf25	2.18171
1102	718	OPHSV0400009317	-	2.18004
966	566	H200015968	GNG13	2.17485
149	97	H300005017	KCTD2	2.17413
2119	1173	H200007838	FAM40A	2.17361
511	340	OPHSV0400004277	THPO	2.17314
1644	1017	H300019611	HP	2.17291
675	417	H300016363	MLXIPL	2.17267
7083	4216	H200013994	PDPK1	2.17263
579	326	OPHSV0400001200	-	2.17235
366	205	OPHSV0400007281	-	2.17209
236	154	H200003577	C5orf30	2.17107
222	151	H200002521	DCTN3	2.16908
203	140	H200021249	TBC1D8B	2.16851
1445	853	OPHSV0400012930	-	2.1674
476	304	OPHSV0400000777	ESRRA	2.1661
26107	12979	OPHSV0400005163	-	2.16209
812	524	OPHSV0400007573	-	2.16192
427	276	H200013637	CNFN	2.16187
1040	640	OPHSV0400000200	LDLR	2.16182
989	617	H200009885	Q9BVM4_HUMAN	2.16152
396	262	OPHSV0400001892	Q8N2X6_HUMAN	2.15972
1897	1198	H300004384	YPEL5	2.15827
414	254	H200010960	DLX5	2.15725
3280	2072	OPHSV0400010298	C10orf113	2.15451
4450	2663	H300018605	TBC1D2	2.15349
263	181	OPHSV0400010618	-	2.14939
1172	743	H300002046	LDLRAP1	2.14904
670	458	H200012205	TMEM63A	2.14903
150	84	H200004852	MCCC1	2.14873
1109	672	H300013490	ATP11A	2.14792
771	482	H300005842	BTF3	2.14785
711	456	OPHSV0400013085	-	2.1445
111	74	OPHSV0400012835	-	2.14442
159	102	OPHSV0400000276	FNBP1L	2.13988
822	534	H200003594	HECTD3	2.13967
267	169	H300019642	SLC11A2	2.13852
328	218	OPHSV0400012727	-	2.13793
1510	939	OPHSV0400001194	SSR4	2.13729
972	638	H300000558	TMEM132C	2.13723
244	128	OPHSV0400000941	RTN3	2.13721
6443	3541	OPHSV0400004074	DGKG	2.13635
4341	2564	OPHSV0400013069	-	2.13333
601	349	H300000747	MGN2_HUMAN	2.13302
1756	1146	H200008526	PSMA2	2.13148
385	276	OPHSV0400008572	-	2.13107
223	151	OPHSV0400010842	-	2.12932
750	461	H300009975	HOXC12	2.1281
276	144	H300019789	TFE3	2.12766
1373	808	H200004901	MTMR9	2.12712
2802	1759	H300004931	RL9_HUMAN	2.12599
2286	1273	H300018730	CLPTM1	2.12476
664	402	OPHSV0400000020	ROPN1B	2.12299
919	609	H300002215	P2RY8	2.12197
1445	884	OPHSV0400008126	-	2.12194
130	76	H200002889	ABHD6	2.12096
1555	941	H300015792	PAPD1	2.12075
12361	6778	H300004289	-	2.12001
282	184	OPHSV0400007374	OTOG	2.11882
200	138	H300017874	WDR85	2.11829
17363	10007	OPHSV0400003190	-	2.11775
681	453	H200016204	ELOVL5	2.11606
658	424	H300020077	DNM1L	2.11528
519	356	H300014691	-	2.11512
353	234	H200016045	HOXA3	2.11377
548	357	H200008398	SEMG2	2.11372
510	343	OPHSV0400003022	DMN	2.10928
137	86	OPHSV0400012808	-	2.10613
128	84	H200010586	DOCK7	2.10566
277	187	OPHSV0400008438	-	2.10556
1180	721	OPHSV0400013075	-	2.10511
192	124	H200016454	STRN	2.10474
358	241	H300019323	RBM38	2.10374
121	80	H300017060	PERLD1	2.10356
134	92	OPHSV0400012851	-	2.10347
153	110	OPHSV0400012889	-	2.10335
420	283	H200020528	SUMF1	2.10182
748	464	H200008546	ARIH1	2.10137
4653	2492	OPHSV0400002207	C8orf33	2.10085
2203	1244	H300010480	SLC9A11	2.10049
241	146	OPHSV0400006429	S100PBP	2.10025
499	331	H200002569	P2RY6	2.09857
3241	1870	H300020797	DLG4	2.0975
640	407	H200000325	BCKDHB	2.09554
748	456	H300022598	FYCO1	2.09358
237.7	160.1	H200009667	RL37A_HUMAN	2.09263
4719	2704	OPHSV0400012923	-	2.09208
595	366	H300020127	TLE3	2.09184
1115	726	OPHSV0400008028	-	2.09002
736	431	H200006393	PLP2	2.08913
4249	2424	H200006039	ELAVL4	2.08891
10936	6503	H300019655	PIAS2	2.08886
321	204	OPHSV0400001302	-	2.08822
156	105	H200011823	NP_055702.1	2.08819
3164	1856	OPHSV0400008160	-	2.0879
1453	849	H200006475	ACD	2.08561
1690	1012	OPHSV0400006652	-	2.0844
849	491	H300014489	C1orf62	2.08272
2642	1586	OPHSV0400001851	KRTAP8-1	2.08254
638	410	H200013754	ICAM5	2.08117
832	533	H300011618	INPP5F	2.07982
909	526	H300020144	ITGAD	2.07982
3755	2148	H300000139	Q8NAJ9_HUMAN	2.0791
3959	2481	AF159801_90	-	2.07885
674	450	OPHSV0400001270	Q8WYG7_HUMAN	2.07735
1059	660	OPHSV0400013175	-	2.07604
7147	3816	H200003264	MINA	2.07506
2266	1471	H200001820	GADD45G	2.07478
217	138	H200020318	-	2.07094
227	141	OPHSV0400001869	-	2.07065
446	302	H300003309	-	2.06997
521	289	H300011951	SS18	2.06806
4667	2923	H300000802	PFN4	2.06736
263	170	OPHSV0400012167	-	2.06648
2131	1200	H200000550	GDF10	2.0658
748	445	OPHSV0400008641	-	2.06348
281	191	H300008068	TICAM2	2.06294
750	446	H200021308	RAB28	2.06255
437	310	H200008411	LONRF1	2.06236
582	398	H300013584	-	2.06211
2625	1537	H300017024	TREML2	2.0618
1292	797	H300018627	MAPK1	2.06154
3947	2487	H200011382	TMEM160	2.06151
1632	971	OPHSV0400001923	IDH2	2.05781
475	325	H200019230	-	2.05771
9332	5202	H200011770	SPARC	2.05733
280	195	OPHSV0400009573	-	2.05639
3153	1993	H300018652	TRIM9	2.05633
376	237	H300011613	CCNK	2.05528
429	272	H300009458	Q9NQ15_HUMAN	2.05503
118	76	H200010202	BRD3	2.05479
342	216	OPHSV0400008454	Q6ZT72_HUMAN	2.05369
389	267	OPHSV0400008475	-	2.05362
120	84	H200001322	C14orf130	2.05315
510	340	H200015801	SOX8	2.05282
4652	2836	H200020161	YIPF6	2.05186
167	103	H300010415	ATP13A4	2.05141
139	103	H200001709	QPRT	2.0514
178	101	OPHSV0400007063	-	2.04801
10631	4921	H300003816	Q8N1T0_HUMAN	2.04783
1850	1210	H200017390	-	2.04782
168	129	H300017147	HIPK1	2.04735
282	174	H300001606	Q9Y6V0-3	2.04697
2688	1521	H200020379	FOXC1	2.04397
4144	2226	H300001873	NP_001018126.1	2.0431
410	255	H200000014	PTAFR	2.04301
5344	3020	H300000627	PIK3C3	2.04169
219	150	H200010391	GCKR	2.04148
1274	708	H200002759	POP7	2.04069
39177	21416	H300014578	NIPA1	2.04055
14081	7674	OPHSV0400002842	DHRSX	2.04013
867	555	H200019354	TDRD1	2.04008
408	273	H300017114	PCID2	2.03921
305	189	H200019304	NP_612420.1	2.03853
2361	1573	H300002498	OR2T34	2.03833
745	493	H200004930	-	2.03759
985	650	OPHSV0400007866	-	2.03658
295	171	OPHSV0400000350	NEDD9	2.03552
201	146	OPHSV0400009987	-	2.03438
179	122	OPHSV0400008790	-	2.03436
423	280	H200001413	CLDN1	2.03411
2276	1394	H300001156	C6orf141	2.03392
3399	1964	H200013897	FRZB	2.03347
525	336	H300001616	Q8NAV9_HUMAN	2.03313
1024	634	H300013288	ZNRF1	2.03299
333	216	H200008152	ODZ2	2.03253
807	539	H200007811	TAGLN3	2.03209
847	493	OPHSV0400000422	C6orf168	2.03017
114	74	OPHSV0400008849	-	2.02917
3081	1761	OPHSV0400007535	ZNF763	2.02901
873	603	OPHSV0400000323	C1orf144	2.02834
132	90	H200011463	EIF3S6	2.02829
4540	2963	H300005538	NP_996849.2	2.02777
713	449	H300005548	K2022_HUMAN	2.0277
2588	1551	H300020693	MACF1	2.02755
3970	2187	OPHSV0400008157	-	2.02627
173	107	H200012783	CXorf41	2.02569
606	389	OPHSV0400005833	CDC14A	2.02522
249	174	OPHSV0400008484	-	2.02504
122	90	H300002766	BCAP29	2.02451
689	438	OPHSV0400010757	-	2.02434
512	296	H300020031	CTTN	2.02371
388	273	H300020758	CCR5	2.02344
666	412	H200015282	C10orf95	2.02208
176	126	OPHSV0400013420	-	2.021
260	198	OPHSV0400007239	-	2.0203
136	87	H200007010	COL15A1	2.01884
316	192	H200020688	-	2.01856
7449	4344	H300001173	-	2.01856
1704	1110	H300011035	PMFBP1	2.01768
3449	2139	OPHSV0400001430	-	2.01643
890	566	H300000829	NXF2	2.01349
461	289	H300008421	ZFHX4	2.01314
418	262	OPHSV0400011266	-	2.01302
130	76	OPHSV0400000454	SLC5A12	2.01196
7034	4311	OPHSV0400006144	-	2.01193
324	217	H200005919	RALY	2.0112
432	280	H300002813	GSTM3	2.00895
10656	5687	OPHSV0400006456	Q2VIL1_HUMAN	2.00532
174.5	102.9	H200000172	CSTB	2.00397
5857	3683	H300017486	ADCY5	2.00335
392	214	OPHSV0400010383	-	2.00284
629	400	H200005421	FAM3D	2.00241
901	637	H200007160	FAM126A	2.00193
132	90	H300009402	VPS13C	2.00171
186	123	H200015316	STXBP5L	2.0006
2839	1679	OPHSV0400009690	-	1.99981
128	78	H300019995	SEC24A	1.99918
2096	1342	H300019781	ZMYND11	1.99848
5773	3290	H300009111	-	1.9983
2161	1222	H300001417	SYT15	1.99808
468	317	OPHSV0400009676	-	1.99739
3070	1853	H200015720	KCNQ4	1.99705
286	198	H300018061	EHF	1.99681
113	74	H300013797	BAZ2B	1.9967
837	496	H300021083	LDHD	1.99663
2238	1435	H300020391	C9orf3	1.99585
238	161	H300003837	-	1.99476
568	356	OPHSV0400000308	AMMECR1	1.99258
5426	3383	H300007169	ZIC1	1.99226
836.9	470.3	OPHSV0400006139	SDHA	1.99143
4129	2473	OPHSV0400004038	-	1.98973
1504	928	H200013409	CCNL2	1.9882
234	165	H200009417	TMEM8	1.98778
147	86	H200000035	FGF9	1.98611
1510	933	H200013903	TMEM23	1.98535
1198	787	OPHSV0400007180	-	1.98395
5803	3630	H300003814	NUDT17	1.98373
202	128	OPHSV0400005791	-	1.98257
15442	8634	OPHSV0400008615	-	1.98212
3401	2263	H300020756	RUSC1	1.98197
700	468	OPHSV0400001053	-	1.98159
2103	1421	H200009653	RAB4A	1.98069
646	442	OPHSV0400006628	C22orf25	1.98052
1653	990	H200015568	TMEM165	1.98026
12192	6881	OPHSV0400001808	NP_001004299.1	1.97922
363	256	OPHSV0400010516	-	1.9783
675	434	OPHSV0400006730	CMTM1	1.97715
927	579	OPHSV0400008494	-	1.97712
1114	718	H300006393	-	1.97681
1631	1034	H200008012	TROAP	1.97668
3286	2105	OPHSV0400006875	NP_997169.1	1.9766
199	142	H200002792	LATS2	1.97633
4651	2637	H200018204	SEC61A1	1.97448
3000	1834	OPHSV0400011773	-	1.9729
2584	1615	OPHSV0400013187	-	1.97229
134	103	H300018417	FAM125B	1.97104
8306	4259	H200011799	UBOX5	1.97049
890	536	H200006085	CPE	1.96967
239	161	OPHSV0400006855	SF1	1.96898
557	379	H300002086	NP_775919.2	1.96835
900	554	OPHSV0400005680	-	1.96833
659	447	H300004354	MAGEE2	1.96829
592	433	OPHSV0400003029	ZNF74	1.96808
690	467	H200004697	-	1.96739
749	492	H300017094	NP_068761.4	1.96617
151	100	H200010133	SH3PXD2B	1.96341
838	471	OPHSV0400007123	-	1.96283
1212	737	OPHSV0400013412	-	1.96225
3682	2269	H200019323	TLE2	1.96212
166	120	H300006568	REM2	1.96196
270	167	OPHSV0400010770	KBTBD6	1.96152
2202	1421	H300011589	FIBCD1	1.96122
215	157	OPHSV0400007166	LOC145853	1.9612
1038	666	H200019527	-	1.96082
220	149	H200020460	PPM1M	1.96016
14051	7804	OPHSV0400000058	ZNF500	1.95846
374	255	H200000266	C4BPA	1.95664
117	91	H200003390	ATP6V0E1	1.9561
179	123	OPHSV0400010255	-	1.95592
273	201	H300001664	Q8N8B6_HUMAN	1.9556
3706	2222	H300020137	CCDC33	1.95468
200	142	OPHSV0400007684	-	1.95334
4542	2657	OPHSV0400009336	-	1.95332
588	356	H300008710	-	1.95327
154	109	OPHSV0400002281	PPIA_HUMAN	1.95283
214	162	OPHSV0400011356	-	1.95152
173	99	H200002552	STAMBPL1	1.95121
307	208	H300022647	TTN	1.94947
8440	4827	OPHSV0400000474	FLT1	1.94922
1128	665	H300011586	-	1.94909
3099	1896	H200007647	FGF6	1.94723
5921	3731	OPHSV0400006218	MIA	1.94654
479	304	H300019351	PEBPL_HUMAN	1.94648
652	379	H300017869	DEGS1	1.94602
8175	4338	H200000461	LIG1	1.94411
179	123	OPHSV0400006017	CASP1	1.94315
185	110	H200014214_60	-	1.94302
200	136	OPHSV0400006540	PTPRC	1.94276
471	343	H300002362	HOXA7	1.94272
201	147	OPHSV0400006040	ZNF468	1.94253
354	225	H200005115	MTFMT	1.94137
789	508	OPHSV0400006137	GTF2F2	1.93991
377	241	H300018642	L3MBTL2	1.9392
835	552	H300019262	CCDC62	1.93774
1791	1211	H300008738	TMEM105	1.93722
2682	1593	H300008747	STX12	1.93522
467	315	OPHSV0400012724	-	1.93474
30949	16534	OPHSV0400000961	Q96T57_HUMAN	1.93366
134	103	OPHSV0400011229	-	1.93307
500	333	OPHSV0400013279	-	1.93264
566	398	OPHSV0400002266	LDOC1	1.93226
456	307	H200015818	RPS14	1.93206
2174	1261	OPHSV0400006279	ACSBG1	1.93116
26595	13783	H200008419	IGFBP5	1.9306
295	190	OPHSV0400005098	ZNF235	1.93037
308	210	H200002421	MPZL1	1.92959
3802	2329	OPHSV0400003329	NAALADL1	1.92924
954	650	OPHSV0400008543	-	1.92907
2952	1796	H300012602	WFDC6	1.92829
508	339	OPHSV0400006672	TMEM86B	1.92782
728	479	OPHSV0400009454	-	1.92516
988	641	OPHSV04TC000035	TBP	1.92453
3687	2231	OPHSV0400012300	-	1.9231
15008	7924	H200008404	POLB	1.92268
1251	772	OPHSV0400007806	-	1.92211
465	297	H300000675	ZNF578	1.9206
4606	2666	OPHSV0400005497	Q6ZSG5_HUMAN	1.9171
458	335	H200003915	TNFAIP6	1.91693
208	166	H200004093	ELMO1	1.91552
123	87	OPHSV0400004271	RPL7	1.91468
388	285	OPHSV0400000967	EPSTI1	1.91165
246	126	H300022087	CREM	1.91125
946	656	H200011879	GRIN2D	1.91076
182	115	OPHSV0400004461	GLRA2	1.91001
4326	2492	H200006066	AIP	1.90952
136	90	H200014512	UTS2R	1.90832
836	554	OPHSV0400009443	-	1.90724
353	238	H300002470	OR7A2_HUMAN	1.90683
317	208	H300020131	CHRNA3	1.90633
1788	1211	H300018996	SUPT7L	1.90621
108	72	H200019338	ANG	1.90614
219	167	H200001245	GABARAPL2	1.90503
424	310	H200000232	MAPK3	1.90491
1886	1237	H200017768	RNPEP	1.90462
296	206	H300008963	NP_001073871.1	1.90445
451	283	OPHSV0400010941	-	1.90412
15213	8172	H200009482	COTL1	1.90388
412	321	H200008559	BTF3L3	1.90339
210	157	OPHSV0400000482	RIOK2	1.90256
19416	10931	H300013262	KLC3	1.90233
1484	925	H300021213	TMEM16E	1.90191
490	338	H200006370	CBX1	1.90129
3053	1859	H200002174	UPF1	1.90106
375	272	H200006127	MYL2	1.90092
15947	8542	OPHSV0400007516	-	1.90078
859	552	H300008815	-	1.90062
392	252	OPHSV0400009178	-	1.89939
526	344	H300019840	WDR57	1.89899
183	102	H200011312	ZNF532	1.89865
271	199	H200005710	EVI2A	1.89838
219	108	OPHSV0400006453	NAT11	1.8983
860	565	OPHSV0400010283	-	1.89797
137	88	H200003873	CDC7	1.89771
1267	817	OPHSV0400009637	-	1.89686
260	154	H200000318	AMELY	1.89649
1226	729	H300012064	ATP2B4	1.89642
370	276	H300018014	DCN	1.89588
1971	1219	H200001454	FKBP5	1.89532
638	464	H200013486	GNMT	1.89477
575	397	OPHSV0400003521	POP5	1.89406
1139	724	OPHSV0400005714	LINS1	1.89281
430	308	H200002233	ORMDL2	1.89229
125	87	OPHSV0400009725	-	1.89216
223	143	H300012857	SH2D6	1.89202
913	571	OPHSV0400001529	PCBP3	1.89144
6632	4322	OPHSV0400000245	PRH1	1.89085
315	209	H200001074	SPATA5L1	1.89039
21206	12742	OPHSV0400006001	NP_001004353.1	1.88944
632	417	OPHSV0400013257	-	1.88867
495	341	H200003504	RNASEH2A	1.8881
222	143	H200014731	RAE1	1.88787
636	468	OPHSV0400001008	NP_060219.2	1.88787
955	623	H300019004	HOXB2	1.88764
1631	963	H300015041	EPC1	1.88723
23603	12657	H200020156	PPP1R14A	1.887
17150	9880	H200011960	CCIN	1.88678
237	173	OPHSV0400006687	CHSS3_HUMAN	1.88642
9498	5634	H200004753	GABRA1	1.88598
475	326	H300005685	NP_001025037.1	1.88493
124	88	OPHSV0400010553	-	1.8839
14969	7918	H300012984	-	1.88349
964	734	H200011038	CBL	1.88277
180	116	H200002753	SPRY2	1.88169
2499	1613	OPHSV0400011881	-	1.87933
6167	3650	H300018399	ALDH3B1	1.87917
702	465	H200012036	XPO4	1.87879
1388	969	OPHSV0400010426	-	1.87844
589	371	H200014355	FAM111B	1.87625
2393	1581	H200005895	NQO2	1.87492
264	173	OPHSV0400002899	THBS2	1.87449
177	123	H300006460	-	1.8744
1709	1111	H200015756	THOC4	1.87429
305	190	H200019848	Q71E72_HUMAN	1.87357
3646	2213	H300016090	NRF1	1.87281
331	243	OPHSV0400000031	Q9NSH9_HUMAN	1.87244
554	345	H200020519	FKBP3	1.87243
385	257	H300020210	PRKACB	1.86991
1117	733	H300004536	SYCN	1.86895
193	128	H300001264	NT5C3L	1.86872
590	372	OPHSV0400007928	-	1.86821
632	379	H300018229	PRMT8	1.8675
170	131	H200006097	ID1	1.86722
22659	12332	H300007751	FGL1	1.8668
2480	1606	H300022411	NOL8	1.86667
718	505	H300004262	OTUB2	1.86366
243	171	OPHSV0400009893	-	1.86364
144	87	OPHSV0400002751	Q86YR2_HUMAN	1.86289
863	523	H300005551	TMEM132E	1.86064
235	162	OPHSV0400010164	WDSOF1	1.86032
671	434	H300009559	Q5VZ27_HUMAN	1.85768
1103	763	H300006188	SFN	1.8564
799	536	OPHSV0400012884	-	1.85551
301	212	H300020716	CYB5R1	1.8555
466	328	H300002135	C9orf47	1.85511
170	118	H200000168	CYP4B1	1.85356
5634	3654	OPHSV0400010302	C10orf114	1.85337
421	267	H200005381	SEMA3G	1.85293
1352	889	OPHSV0400002892	PKM2	1.85265
655	468	H200001761	SYDE1	1.85152
353	225	H200005638	MARCO	1.85149
373	251	H200001478	TTC1	1.85125
1461	968	OPHSV0400003967	Q6ZR03_HUMAN	1.85009
1195	797	OPHSV0400011699	-	1.84938
18938	10458	H300008297	ADAT1	1.84888
1421	894	OPHSV0400007294	-	1.84872
7941	4812	H200017970	DCT	1.84832
803	553	OPHSV0400009643	-	1.848
716	507	H200003514	PRSS23	1.84714
1279	797	H300011139	HISPPD1	1.84681
525	378	OPHSV0400004974	-	1.84661
17199	10135	OPHSV0400003972	-	1.84556
4203	2601	H200002594	TPD52L1	1.84549
642	450	H300004487	AQP7	1.84374
225	142	H200001858	DHRSX	1.84304
848	573	H300005160	OR8B12	1.84255
5981	3921	H200016959	CXorf48	1.84247
769	494	OPHSV0400013137	-	1.84182
199	118	H200005936	TXNL5	1.84158
1653	1127	OPHSV0400005436	EMR4	1.84144
514	350	H300009924	MYOG	1.84115
2256	1493	H200019593	ZNF626	1.84066
138	94	H300018277	-	1.84034
295	202	OPHSV0400009037	ANKRD18A	1.84011
113	80	OPHSV0400010971	-	1.83871
780	493	OPHSV0400012045	-	1.83864
2039	1488	H300015516	ANGEL2	1.83761
258	165	H200017403	SLC45A2	1.83707
868	558	OPHSV0400007826	-	1.83691
449	297	H300020198_80	-	1.83485
640	432	H200004943	RAI2	1.83427
641	416	OPHSV0400008154	-	1.83361
3854	2532	H300008702	ITGB6	1.83355
306	198	H300004551	-	1.83309
859	525	OPHSV0400008639	-	1.83304
181	117	OPHSV0400012803	-	1.83265
4235	2643	H200008386	AYTL2	1.83247
1358	957	H200011394	GPATCH8	1.83236
342	258	OPHSV0400000701	ZNF668	1.83212
630	433	H300015288	NP_078926.2	1.83176
3267	2025	H200005910	FLT4	1.83159
978	647	H300019878	ESRRG	1.83148
181	113	OPHSV0400007868	-	1.83032
1757	1166	H300008393	FAT3	1.82996
3455	2263	H300000531	BMS1L	1.8289
279	199	H200005973	TJP1	1.82818
1488	980	H200000379	GIP	1.8276
308	208	OPHSV0400013381	hsa-mir-424	1.82759
3341	2271	OPHSV0400006257	TCL1B	1.82648
1399	920	OPHSV0400011481	-	1.82419
368	263	H300009907	FLJ16369	1.82387
34656	17059	H300006607	HNRPCL1	1.82313
14503	8478	OPHSV0400005194	PRR17	1.82299
4818	3166	OPHSV0400001124	Q86V94_HUMAN	1.82274
2704	1772	H300019879	ITGA6	1.82243
2787	1814	OPHSV0400002484	ASB7	1.82071
451	308	OPHSV0400013246	-	1.82022
8891	5376	H300012394	DCLRE1C	1.81965
506	351	H200010983	NP_001017971.1	1.81873
298	193	OPHSV0400009852	-	1.81858
457	301	OPHSV0400006359	PCDHB13	1.81792
199	146	H200002548	USE1_HUMAN	1.81775
318	219	H200004611	NP_001001520.1	1.81679
4377	2619	H300014073	ARID1B	1.81537
851	531	ALIEN8_80	-	1.81528
307	211	OPHSV0400008150	-	1.81502
3131	1929	H200006788	CKMT2	1.81487
130	95	H300008592	MRGPRX1	1.81477
421	257	OPHSV0400002461	ANXA2	1.8139
1891	1177	H200014254	CCDC5	1.81246
1372	956	H300010864	-	1.8114
370	233	OPHSV0400001899	MUC15	1.8112
431	312	H200016467	CLDN17	1.81043
448	285	H300010219	RASSF3	1.80979
314	210	OPHSV0400007981	-	1.80957
139	95	H200017044	-	1.80941
719	485	OPHSV0400008972	AK3L2	1.8091
650	416	OPHSV0400012833	-	1.80697
747	550	OPHSV0400003419	-	1.8067
664	406	H300016146	RET	1.80639
24080	13156	OPHSV0400011657	-	1.80607
850	567	OPHSV0400007021	-	1.80604
199	139	H300016013	ZMYND11	1.8058
342	256	H300011423	GYS1	1.80509
1938	1252	H300004389	JMJD3	1.8042
405	234	H300021899	MRPL20	1.80403
801	610	H200003417	RAD51AP1	1.80363
435	280	H200002612	LUC7L	1.803
434	312	OPHSV0400001377	SCRL	1.8022
493	338	H200004154	HMG20B	1.80128
195	126	OPHSV0400012090	-	1.8009
2211	1432	H200003340	PI4K2B	1.80032
277	188	H200000330	C5	1.79932
1933	1312	H200010476	FAM105A	1.79871
1061	738	OPHSV0400008332	-	1.7984
1376	950	H300017867	ATP5S	1.79826
383	264	H200001984	DPY19L1	1.79753
352	214	H300008469	ELL2	1.79732
1998	1278	ALIEN7_A	-	1.79678
556	410	H200010367	RYR1	1.79559
456	301	H300018414	RANBP9	1.79446
2292	1483	OPHSV0400007668	-	1.79345
813	566	OPHSV0400012194	-	1.79217
2155	1216	OPHSV0400013374	hsa-mir-375	1.7912
1247	860	H300016193	CNTNAP3	1.79114
122	92	OPHSV0400001334_50	-	1.79076
108	73	OPHSV0400007223	-	1.79048
2061	1314	H200008247	-	1.78968
1417	899	OPHSV0400010091	-	1.78905
146	104	H300020926	YTHDC2	1.7885
1511	994	H300003027	-	1.78795
415	319	H300014826	PSMA1	1.78691
1386	896	OPHSV0400002215	DRG1	1.7863
5290	3255	H300001144	-	1.78589
397	313	OPHSV0400011477	-	1.78541
12875	7752	H200014913	CXorf15	1.78526
296	194	OPHSV0400001472	NP_001071178.1	1.78513
955	605	OPHSV0400002395	FIGLA	1.78228
568	364	OPHSV0400012805	-	1.78085
1281	802	H300016545	SHMT1	1.7808
1521	1016	H200014705	Q496M5_HUMAN	1.78078
282	219	OPHSV0400001713	C1S	1.78072
10799	6736	H300020179	PMAIP1	1.78057
2543	1624	H300002442	SPAG4L	1.78011
9903	5675	OPHSV0400002505	YV007_HUMAN	1.77994
163	121	OPHSV0400002561	-	1.77977
539	355	H300004249	GRASP	1.77976
593	397	H300006037	CASR	1.77902
1818	1264	OPHSV0400000214	RPL27	1.7785
1358	873	OPHSV0400001770	NP_078924.1	1.77819
663	455	H300000925	-	1.77754
390	268	OPHSV0400008473	-	1.77678
526	378	OPHSV0400009650	-	1.77668
6632	3917	H300015391	SHANK3	1.77623
168	129	OPHSV0400007721	-	1.77542
2951	1816	H200015330	Q5VUL7_HUMAN	1.77534
1639	1114	H200006647	PYCR1	1.77532
10848	5936	OPHSV0400006708	SPTBN1	1.7753
442	322	H300019438	EDNRB	1.77519
1560	1001	OPHSV0400006372	SETD8	1.77516
803	573	OPHSV0400008412	-	1.774
337	261	H200019945	ZFP36	1.77372
305	213	H200016066	PRLHR	1.77361
10432	6161	H300005378	HUG1_HUMAN	1.77351
886	613	H300018679	NXT2	1.7722
133	104	OPHSV0400007737	-	1.77104
153	106	OPHSV0400007393	RFPL4A	1.77096
873	569	H300017148	Q8N9W7_HUMAN	1.77095
170	106	H300006535	Q9HB31_HUMAN	1.77011
8814	5324	H300007303	TRPM1	1.76971
1018	669	H300022819	TNRC5	1.76916
526	370	OPHSV0400000419	TRI15_HUMAN	1.76687
11405	6827	H300014742	CHAT	1.76658
148	95	OPHSV0400012991	-	1.76624
293	208	H300006938	TRIM60	1.76495
12506	7737	OPHSV0400010074	-	1.76442
247	170	H200006253	UCHL1	1.76439
160	99	OPHSV0400001187	GLIPR1L2	1.76433
10751	6051	H300015411	-	1.76419
1365	945	OPHSV0400001737	TCEAL2	1.76361
808	533	H300018007	-	1.76312
2353	1610	H300013249	OSBPL6	1.76246
276	205	OPHSV0400007049	RPS3A	1.76189
20704	11489	OPHSV0400008159	-	1.76179
364	251	OPHSV0400007416	-	1.76116
428	305	OPHSV0400010270	OR6C74	1.76059
3920	2426	H300005566	DNAH2	1.76043
20342	11355	H300007401	RPS20	1.76008
756	511	H300004648	RPL36A	1.75991
2089	1406	H300007064	-	1.75881
234	163	H300014219	C1GALT1C1	1.7587
5074	3571	H300011312	ASCC1	1.75858
230	132	OPHSV0400010271	OR6C75	1.75825
4873	2994	H200002053	SASH1	1.75821
4082	2574	OPHSV0400001989	EPHB3	1.758
1831	1220	OPHSV0400010591	-	1.75781
343	220	OPHSV0400003467	-	1.75756
19443	11161	H200013125	FXYD7	1.75721
2255	1563	H200000561	POU3F4	1.75686
773	494	H300020441	TAOK2	1.75533
407	285	H200000225	IL8RB	1.75394
432	303	H300010748	GGTL3	1.75343
741	501	H200013803	KSR1	1.75316
20137	11440	OPHSV0400010779	-	1.75295
3208	2012	H200019625	NP_116211.1	1.75237
2336	1468	H200004755	SCN4A	1.75196
112	82	AF198054_90	-	1.75196
112	82	OPHSV0400008379	C10orf40	1.75157
489	346	H200002353	NUDT2	1.75036
136	105	H200000790	RAB11FIP4	1.74989
2074	1257	H300020155	MYOCD	1.74942
164	108	ALIEN6_60	-	1.74911
160	99	OPHSV0400013062	-	1.74895
8002	4893	OPHSV0400011775	-	1.74777
415	281	H300002460	-	1.74771
602	408	OPHSV0400004675	Q5VV11_HUMAN	1.74747
432	262	H300008647	LYG1_HUMAN	1.74688
1603	1036	H300021372	THOP1	1.74652
305	211	H300002497	LOC388532	1.74562
1026	745	H300009206	-	1.74559
112	83	OPHSV0400012775	-	1.74498
3011	1888	OPHSV0400000110	HDGFL1	1.7442
123	81	H200000204	ARD1_HUMAN	1.74394
379	259	OPHSV0400011694	-	1.74379
4716	2748	H200017826	PCDHGA12	1.7437
625	388	H300010160	CLRN3	1.74363
2702	1798	H300008264	TMEM46	1.74339
1065	694	H200003028	TDRD9	1.74324
9502	5725	H300007124	-	1.74276
577	386	H300019366	IL15RA	1.74226
1003	722	H300018372	NPAL3	1.74184
14701	8636	H200010350	IDUA	1.74179
752	505	H200002584	OGFRL1	1.74141
177	114	H300004250	OR13C8	1.74102
248	179	H200003542	ELOVL1	1.74091
632	442	H300018754	TFPT	1.74071
2250	1383	H300006029	BRI3BP	1.74001
470	330	OPHSV0400003362	RNF133	1.73983
20723	12397	H300006829	DEGS2	1.73898
814	484	H300015147	VCL	1.7389
412	284	OPHSV0400009734	-	1.73851
2055	1267	H300003106	-	1.73833
628	455	H200012220	KLF3	1.73813
216	146	H300001374	OR10G3	1.73772
5141	3153	OPHSV0400010948	-	1.7377
404	292	H200013822	UGCG	1.73734
1099	683	OPHSV0400001524	Q9NWT5_HUMAN	1.73732
2498	1778	H200016347	FOXD3	1.73628
305	213	H200019851	ARHGEF2	1.73614
606	413	OPHSV0400010962	-	1.73612
644	449	OPHSV0400004272	WHSC1	1.73605
1777	1118	H300019506	RAB1A	1.73571
6316	3976	OPHSV0400009368	-	1.73384
798	545	H300021399	RELA	1.73336
10373	6411	H300006621	SYPL2	1.73287
718	509	OPHSV0400010183	-	1.73194
29412	17109	H300004701	EIF2S3	1.73186
426	307	H300002501	SOCS4	1.73183
253	189	OPHSV0400001710	BLOT_HUMAN	1.73117
7746	4614	OPHSV0400007045	-	1.73082
609	404	H200012328	FAM54A	1.73031
7514	4603	H200013692	KCNA5	1.73025
4519	2999	OPHSV0400000229	PCDH19	1.73012
214	148	H200010739	TTLL7	1.72849
152	111	H200016979	AHI1	1.72806
214	140	H300002606	LANCL3	1.72765
3631	2232	OPHSV0400005493	C21orf88	1.72736
268	190	H300004897	Q5W161_HUMAN	1.72697
168	115	H200012743	PDE10A	1.72625
12153	7205	H200009953	CABLES2	1.72583
17066	9793	H300007349	-	1.72564
568	361	OPHSV0400010368	-	1.72558
5544	3711	ALIEN2_90	-	1.72553
496	350	H300022054	C4orf21	1.72465
1758	1132	H200000675	ITIH1	1.72451
963	629	OPHSV0400005182	FAM35A	1.72426
6439	3985	H200021247	SPESP1	1.72425
943	639	OPHSV0400000853	NUDT18	1.72196
878	592	H300021356	SRRM1	1.72124
698	511	H200011056	TSPAN3	1.72076
331	265	H200017469	RHCG	1.72065
185	143	OPHSV0400012456	-	1.72056
295	195	OPHSV0400012330	-	1.72053
1559	1018	H300001821	BLVRA	1.71985
139	98	OPHSV0400011346	-	1.71892
2793	1820	H300002759	-	1.71891
381	262	H300001414	MDFIC	1.71805
393	268	H300013694	FAM83A	1.718
1832	1160	H300020770	TMEM142B	1.7172
109	74	H300008295	Q8NBV6_HUMAN	1.71552
744	498	H300012508	C19orf36	1.71548
267	194	H200001248	GPR56	1.7151
2760	1695	OPHSV0400007513	-	1.71497
718	483	H200002039	TIMM23	1.71491
1343	971	H300015485	-	1.71416
4479	2835	H300006985	C18orf54	1.71391
3482	2293	H300021293	KCNMB3	1.71349
393	266	OPHSV0400012013	-	1.7133
117	77	H300015296	-	1.71291
3945	2571	OPHSV0400006204	POU4F1	1.71232
160	115	H200012208	CHIC2	1.71212
8863	5492	H200006058	GARS	1.71207
17205	9298	OPHSV0400009150	NPM1	1.71206
117	77	H300018734	OAZ1	1.71193
503	363	H300005312	RIMS2	1.71184
248	169	H300004254	-	1.71131
429	304	H200000282	GUCY2C	1.71098
5525	3729	H200013406	PURB	1.71082
2192	1468	OPHSV0400007202	-	1.7102
4488	3044	H300000021	CHL1	1.70905
859	595	H300012392	-	1.70901
23680	13850	OPHSV0400008713	-	1.70891
12122	7231	OPHSV0400007572	-	1.70865
566	395	H200005780	CS007_HUMAN	1.70863
200	143	H200000560	CEBPG	1.70859
124	89	H200000120	STK19_HUMAN	1.70836
15483	8945	OPHSV0400008034	-	1.70817
17104	9295	OPHSV0400000347	SEMA5A	1.70812
2602	1656	H300008383	NP_937794.1	1.70784
121	90	OPHSV0400010914	-	1.70738
562	365	H300010155	SUB1	1.70726
6764	4013	H300017650	-	1.70667
31565	17461	H300013637	PALM	1.7064
472	345	OPHSV0400012789	-	1.70639
7400	5078	H300013263	DENND1A	1.70634
25788	14306	H300013632	TYBN_HUMAN	1.70589
174	132	H300007323	EFHB	1.70579
440	278	OPHSV0400000262	-	1.70574
335	236	H300018412	MGST1	1.70542
452	304	H200001220	CAB39	1.70532
1280	914	H300017789	RPL12	1.7049
304	220	H200016325	CTSZ	1.70442
21944	12894	H300006769	HMGB3	1.7042
6487	4396	OPHSV0400012540	-	1.70348
305	227	OPHSV0400009008	Q6ZQP8_HUMAN	1.70305
273	161	OPHSV0400010260	IGFL2	1.70268
1001	693	OPHSV0400004806	PGC	1.70261
756	511	H200006986	CUL2	1.70218
474	347	OPHSV0400005931	NP_001001679.1	1.70167
146	110	H200004772	SCGB2A2	1.70096
5605	3488	H300006464	-	1.70042
1918	1305	H200010725	RIT1	1.69967
543	394	OPHSV0400004596	AD13_HUMAN	1.69917
2034	1203	H300004191	LIPH	1.69836
881	644	H300016467	C4orf16	1.6974
222	146	H300009413	TYK2	1.69702
325	247	OPHSV0400007102	-	1.69598
8739	5358	H300021687	PTPRC	1.69447
2084	1405	OPHSV0400004178	BRF1	1.69429
705	449	OPHSV0400006617	EXDL1	1.69427
1302	890	H200006961_70	-	1.69424
206	160	H200002615	Q8N8K0_HUMAN	1.69349
1996	1347	AF159801_A	-	1.69334
2182	1326	H200010472	-	1.69242
784	557	H300002276	NMNAT1	1.69174
5628	3772	H300005071	C10orf79	1.69135
798	541	OPHSV0400008546	-	1.69102
135	106	OPHSV0400008253	Q6UXP8_HUMAN	1.69091
290	206	H300003345	CKAP2L	1.6899
379	271	H300001106	-	1.68676
824	573	OPHSV0400001882	FREM3	1.68626
4527	3024	OPHSV0400010176	-	1.68606
2510	1793	H300021801	CRHR1	1.68601
6424	4192	OPHSV0400005610	ZNF471	1.68577
357	229	H300008463	GPHA2	1.68533
7107	4603	OPHSV0400008456	Q6ZNV2_HUMAN	1.6852
461	321	H300005993	PSG2	1.68504
173	127	H300016886	GJB3	1.68457
559	411	H300019930	GTF3C2	1.68437
104	72	H300017059	-	1.68423
255	173	H200018190	PARD6B	1.68389
1105	828	H200012716	KCNQ1DN	1.68352
558	404	H300008050	DOCK10	1.68287
435	289	OPHSV0400009130	-	1.68273
10784	6894	OPHSV0400005287	PTMA	1.68264
524	405	OPHSV0400001870	O75864_HUMAN	1.68219
284	216	H300020568	MRPL39	1.68186
12301	7859	OPHSV0400003950	GFRA4	1.68126
1756	1115	H200004220	TFAP2B	1.68092
970	662	OPHSV0400009723	-	1.68079
546	397	H200000357	CYP17A1	1.68072
23519	12763	OPHSV0400010737	-	1.68071
1636	1144	H300006484	CYP1A1	1.68019
134	97	H200012159	OBSCN	1.68018
1319	912	H200011944	PEX13	1.68014
123	91	H300002412	ZFAND5	1.6801
1294	856	H300014570	GRM2	1.67982
236	162	H300004722	C11orf42	1.67942
2357	1611	OPHSV0400009521	-	1.67925
751	506	H200008025	PYGO2	1.67921
123	91	OPHSV0400006252	OR2C1	1.6778
108	76	H200010746	RHOF	1.67746
260	197	H200008407	CFL2	1.67667
1233	871	OPHSV0400004218	C14orf94	1.67639
1362	963	OPHSV0400010245	ZNF534	1.67601
474	332	OPHSV0400003243	SRFBP1	1.67561
960	607	OPHSV0400008586	-	1.67546
7881	4984	H300020435	TMPRSS13	1.67517
11560	7059	H200002720	MRPL15	1.67509
428	314	OPHSV0400000526	LCN1L1	1.67467
2895	1909	H300011337	SLMAP	1.67457
962	738	OPHSV0400006609	ADSSL1	1.67414
1081	767	OPHSV0400001977	HDDC3	1.67391
3351	2218	OPHSV0400000158	RAB9A	1.67351
218	150	H300022403	BAALC	1.67344
472	342	H300013215	C4orf28	1.67335
789	564	H300009855	IQSEC3	1.67305
1212	798	H300014573	NFATC1	1.67245
117	86	H300002410	Q9H3A8_HUMAN	1.67221
314	223	H200000161	CD40LG	1.67215
22028	13068	H200005624	KRT12	1.67203
756	539	OPHSV0400007139	-	1.67196
803	517	H300007719	PHACTR2	1.67003
254	181	OPHSV0400013361	hsa-mir-325	1.67001
1109	769	OPHSV0400001469	GPR97	1.66929
2272	1430	OPHSV0400006402	C6orf21	1.66915
134	91	H200009647	TFPI2	1.66869
9983	5991	H300017858	-	1.66856
721	476	OPHSV0400003474	-	1.66845
1542	1090	H300008924	H2BFWT	1.66679
424	289	H300006937	SERBP1	1.66635
147	113	H300019473	MTAP	1.66573
1663	1141	OPHSV0400002051	NR2C1	1.66557
1458	948	H200012478	C20orf141	1.66537
457	335	H200012307	BRS3	1.66516
381	271	H300000638	-	1.66502
384	256	H300022601	NP_542768.1	1.66469
147	104	H300009226	LOC646279	1.6642
1410	960	OPHSV0400009668	-	1.66314
705	498	H300011403	ATP6V0E2	1.66303
1806	1263	H200005263	CD226	1.66284
1084	740	OPHSV0400001730	CALN1	1.66211
462	338	H200007332	BMP10	1.66194
5869	3784	OPHSV0400001753	FAM101B	1.66193
239	180	H300021716	TAF1C	1.66108
1594	1095	H300013240	RORA	1.66031
331	251	OPHSV0400011781	-	1.65937
2262	1589	OPHSV0400000601	EIF4E3	1.659
430	328	H200010815	C13orf28	1.65852
356	244	H200015775	TNFA_HUMAN	1.65772
239	173	OPHSV0400012529	-	1.65755
525	372	H300010575	PDE4A	1.65593
998	680	H300016906	LRRC2	1.65521
519	393	H300000630	-	1.6551
565	405	H300001541	CYP2G1P	1.65396
1098	773	H200013253	VANGL2	1.65375
1816	1264	OPHSV0400000339	ASB1	1.65341
306	221	H300021219	PRKCB1	1.65312
336	244	H200019773	-	1.6526
100	69	H300011755	MMP16	1.65253
2045	1276	OPHSV0400000283	ZMYM2	1.65074
1075	759	M2NC000003	-	1.65062
570	378	H300018021	SLC12A6	1.64995
190	125	OPHSV0400000430	TACC1	1.64912
198	145	H300010368	MAT2B	1.64881
1013	751	OPHSV0400005541	-	1.64834
492	326	H300005352	ZNF143	1.64795
1631	1091	H300021568	CCDC71	1.6478
5896	3802	OPHSV0400006430	CRTC3	1.6477
358	249	H200014386	C4orf36	1.64761
139	100	OPHSV0400012826	RASSF8	1.64711
20859	13258	H300007831	-	1.64708
277	183	H300001559	Q8N7F4_HUMAN	1.64687
339	261	OPHSV0400001625	Q9P192_HUMAN	1.64589
175	111	OPHSV0400005200	OR6C6	1.64581
555	379	OPHSV0400001928	C21orf123	1.64558
19844	12667	H200019836	EXOC3L2	1.64311
8070	5100	H200013572	ANGPTL7	1.64307
6215	4015	OPHSV0400008424	-	1.64114
2569	1711	H300017627	NP_061981.1	1.64102
117	87	H200001655	NOTCH3	1.64083
1632	1112	H300002206	ST8SIA3	1.64082
15687	9299	OPHSV0400008765	-	1.64062
305	210	H200018694	IL1F10	1.64054
716	467	H300010157	SLC17A6	1.64046
691	510	H200009951	JMJD2B	1.64
709	494	OPHSV0400008177	-	1.63963
818	518	OPHSV0400001986	EP400	1.63891
210	150	H300018480	DDHD2	1.63856
198	145	H200008487	VPS41	1.63831
4518	3054	OPHSV0400006227	LILRA1	1.63804
1229	819	OPHSV0400008356	-	1.63783
551	414	H300008714	IBSP	1.63752
1139	796	H300014055	CDCA7	1.63697
737	510	H300005540	OXTR	1.63685
270	204	OPHSV0400010933	-	1.63639
1541	1017	H200007693	RFC1	1.63636
2320	1612	OPHSV0400010420	-	1.63482
196	150	H300007947	-	1.63469
762	528	H200003397	TRAPPC1	1.63406
198	144	H200008300	TTC16	1.63368
542	400	OPHSV0400010117	-	1.63367
635	446	H200017737	ASAH2	1.63337
5034	3535	H300000314	ENO2	1.63324
1759	1236	H200000066	G6PC	1.63262
119	92	H300004447	PGAM1_HUMAN	1.63246
4372	2757	H300021750	DDX11	1.63226
140	106	H300005537	WDR66	1.63177
117	86	ALIEN2_70	-	1.63164
240	176	H200005417	XRCC6BP1	1.63146
2620	1888	H300016346	CORO6	1.63145
571	387	OPHSV0400010174	-	1.63004
432	315	H300008760	Q96FF7_HUMAN	1.62984
702	480	OPHSV04TC000047	-	1.62983
639	444	OPHSV0400000703	CA4	1.6296
9129	5614	H200010388	ATP5D	1.62848
425	320	OPHSV0400002341	CEP63	1.62792
3331	2314	OPHSV0400009678	-	1.62782
752	542	H200014052	ALDOC	1.62731
881	650	H200010221	CD180	1.62719
2833	1870	H300009977	ERCC3	1.62626
148	95	H300014044	CTSC	1.62605
668	485	OPHSV0400004068	KCNQ2	1.62588
792	529	H200006332	DNAJA4	1.62522
32808	17815	H300015028	NMNAT3	1.62478
338	221	OPHSV0400000672	IFI27	1.62441
3589	2375	H200020097	ALS2CR4	1.62435
400	272	H200012753	PTGD2_HUMAN	1.62355
178	118	H300010136	OR9A2	1.62295
1079	755	OPHSV0400008078	-	1.62282
1700	1197	H300007241	-	1.62168
20807	13286	H200005312	SETDB2	1.62145
609	433	H200015668	RAP2B	1.6212
9891	6096	H300021254	CCDC95	1.62068
124	87	H300018452	SPATA7	1.62048
2015	1344	H200015225	KLHL11	1.62032
1612	1141	H300017093	NCALD	1.61993
1681	1134	H200000598	OPRM1	1.61956
2334	1637	OPHSV0400001265	-	1.61841
488	381	OPHSV0400007283	TPT1	1.61824
611	434	OPHSV0400010094	-	1.61819
1245	869	OPHSV0400004865	-	1.618
376	274	H300002375	-	1.61786
120	82	OPHSV0400009631	-	1.61769
1217	881	OPHSV0400005560	ZNF43	1.61735
112	84	H300015858	PHGDHL1	1.61727
1243	819	H300016839	CDC2L6	1.61707
165	111	H300006972	Q8N503_HUMAN	1.61638
124	87	OPHSV0400012709	DIAPH1	1.61612
263	151	H300000889	MX1	1.61587
2945	1968	H300009839	WDR48	1.61585
938	644	H200002448	HGD	1.61581
410	266	H200014136	-	1.61578
217	147	OPHSV0400010512	-	1.61557
1024	756	H200003634	TNFSF12	1.61546
1006	679	H300019242	ECSIT	1.61528
635	455	H300007615	Q8N6X1_HUMAN	1.61527
533	358	OPHSV0400013185	-	1.61454
6502	4419	H300008679	EGLN3	1.6144
218	148	H200004148	MRPL36	1.61378
6941	4476	H300021191	SPSB1	1.61325
11163	6963	OPHSV0400006599	ZNF493	1.61302
4428	3235	H300020776	TNK2	1.61293
794	541	H300018131	-	1.61275
522	374	H300022140	DDX52	1.61218
720	478	OPHSV0400012967	-	1.61215
12481	7875	H300019086	MEOX1	1.61162
14435	8747	H200010674	C10orf35	1.61119
1458	1018	OPHSV0400001646	IGLV1-51	1.61094
450	320	H300014395	UNC13C	1.6109
497	321	H200007830_80	-	1.61053
331	231	H300001409	C20orf58	1.61033
3724	2334	H300014439	ZDHHC17	1.61019
2574	1704	H300017466	NR4A1	1.60959
151	111	H300000490	Q8WYZ9_HUMAN	1.60898
7011	4657	H200005690	FDXR	1.60861
324	249	H300013196	C11orf60	1.60831
386	273	H300021993	EPB41L3	1.60824
1080	817	OPHSV0400008559	-	1.6079
1546	988	H200003546	MAPIP_HUMAN	1.60777
21535	13219	H300014430	-	1.6071
1478	1014	H200010699	SLC2A9	1.60687
1394	914	H300013377	ACOXL	1.60684
1057	765	OPHSV0400005782	MT-ND3	1.60619
680	522	H200005558	CTNS	1.60611
105	73	OPHSV0400006447	C5orf23	1.60572
8899	5625	OPHSV0400005467	RGS11	1.60528
626	485	H200002344	RCSD1	1.60501
209	144	H200000527	UBE1	1.60492
7034	4661	H300002481	ZBTB34	1.60427
709	516	OPHSV0400012915	-	1.60404
12091	7669	OPHSV0400006911	NP_997360.1	1.60398
839	580	H300019125	PLEKHH3	1.60389
15558	9605	H200003600	CLDN10	1.6038
4970	3136	H300000137	Q8N8T8_HUMAN	1.60349
4318	3099	OPHSV0400007848	-	1.60335
16551	9859	H200006692	MPG	1.60302
1299	893	H200000484	POMC	1.60277
849	566	H200003949	-	1.60264
14090	8730	H200012295	FAM112B	1.60246
1342	1002	OPHSV0400009504	-	1.60189
2303	1581	H300019908	ADD2	1.60065
250	183	OPHSV0400010256	-	1.6006
530	362	H300016341	PIK3AP1	1.60053
1296	877	H200014962	FRG1	1.6002
607	436	OPHSV0400008092	MCTP1	1.59966
360	253	H200017055	DDX41	1.59946
1313	859	H300019474	UBAP2	1.59905
2237	1482	H200005982	TEGT	1.59902
547	411	H300011980	CEECAM1	1.59898
9886	6115	OPHSV0400003201	RHOC	1.59896
2628	1883	H300015877	FAM54B	1.59892
219	122	H200004831	TEKT3	1.59837
679	465	OPHSV0400000766	UTF1	1.59766
604	422	OPHSV0400003016	ELF4	1.59752
208	165	OPHSV0400002936	GIT1	1.59675
15084	9100	OPHSV0400013406	-	1.59675
3147	2048	OPHSV0400009681	-	1.59655
2874	1892	OPHSV0400010100	-	1.5959
839	602	OPHSV0400007406	ANKRD58	1.59565
276	202	H300020747	ZDHHC12	1.5947
7493	4841	H300021177	MPHOSPH9	1.59453
2289	1633	H200005609	LNX1	1.59411
173	128	H200011661	UBL5	1.59386
1323	900	OPHSV0400004391	METRNL	1.59365
427	306	H200000078	PLA2G5	1.59359
4989	3541	OPHSV0400002972	PLA2G6	1.59305
702	519	H300001236	C9orf93	1.59296
731	512	H300022631	SYNGAP1	1.59253
3663	2413	OPHSV0400000930	NP_612147.1	1.5913
770	566	H200012814	Q8NBX4_HUMAN	1.59118
148	113	OPHSV0400006005	OR2L2	1.59084
11619	7442	H200017825	-	1.59049
891	620	H300007391	KIAA1913	1.59037
213	172	H300007730	MAGEA6	1.58997
4767	3066	H300006845	C10orf73	1.5897
497	321	H200012217	AP2S1	1.5892
1103	789	ALIEN7_60	-	1.589
357	250	H200003786	KIAA0802	1.58826
874	590	OPHSV0400006627	NUP62	1.58757
751	533	OPHSV0400010341	-	1.5874
175	125	H300003795	-	1.58728
855	612	H300018375	ELAC2	1.58695
1971	1253	H300018606	CRTAC1	1.58673
182	131	H200002626	DHRS3	1.58656
8814	5657	OPHSV0400008089	-	1.58651
440	326	OPHSV0400010969	-	1.58636
1830	1285	H300001737	Q8N7P5_HUMAN	1.58629
7952	5224	H300008507	B4GALT1	1.58618
6467	4063	H300006101	RPL18A	1.58614
353	231	RN_CONTROL_03	-	1.58601
11413	7103	OPHSV0400003254	-	1.58588
2394	1641	H200014546	PLCH1	1.58571
10981	7244	H200019508	NP_115726.1	1.58535
631	481	H300006556	PLXNC1	1.58482
1099	795	H300011311	PARP14	1.58476
10224	6287	OPHSV0400007528	NP_001073935.1	1.58466
215	150	H300003975	C5orf21	1.58443
603	433	H300010716	BCL6	1.58383
12556	7853	H200009229	CTSH	1.58301
3807	2488	OPHSV0400006746	ANKRD37	1.58293
318	226	H300017778	PTRH2	1.58291
6462	4091	H300010394	ZNF780A	1.58284
631	487	H200009325	RAPGEF1	1.58278
3525	2370	H300001285	NP_872345.1	1.58236
2807	1888	H300000309	Q5VY36_HUMAN	1.58158
509	393	H300003238	ZXDA	1.58144
1576	1103	H300019463	RALGPS1	1.58127
605	412	H200015913	NOX3	1.58102
892	619	OPHSV0400004229	TRPC6	1.58036
546	414	OPHSV0400001372	ATP5A1	1.58028
20067	11651	H300014720	SLC6A6	1.58015
627	385	H300006922	RBM16	1.57931
623	462	H200015111	HCCS	1.57877
4086	2711	OPHSV0400004651	WWOX	1.57864
2066	1329	H300010685	PRKAR2A	1.57776
560	395	H200016091	NEU2	1.57743
194	149	OPHSV0400007182	-	1.57737
14792	9457	H300011334	POPDC2	1.57725
1769	1303	OPHSV0400012946	-	1.57666
10005	6246	H300002116	H2AFJ	1.57664
992	699	OPHSV0400013173	-	1.57606
124	80	H200007520	TSHZ2	1.57556
148	129	H300009600	FAU	1.57536
628	486	OPHSV0400003144	-	1.57527
5928	4077	H300022838	O14733-2	1.5751
1276	916	H200021311	Q8WWD1_HUMAN	1.57492
2457	1650	H200008626	FAIM2	1.57351
278	222	H200010061	RPS6KA2	1.57203
943	613	H300008608	-	1.57181
10698	6852	H200004053	PMVK	1.57166
2640	1841	H200001198	NAV1	1.57163
5609	3865	OPHSV0400011588	-	1.57063
5899	3856	SSNC000001	-	1.57033
1143	835	H300010362	ZNF452	1.56984
338	262	H200001844	FAM117A	1.56957
977	665	OPHSV0400007991	-	1.56929
1337	971	ALIEN7_70	-	1.56924
2507	1557	H300013089	NP_056496.1	1.56853
1484	1007	OPHSV0400009580	-	1.56818
287	209	OPHSV0400009530	-	1.56652
425	308	H200014959	MRPL44	1.56592
715	481	H200013465	FAM20A	1.56567
448	327	OPHSV0400006810	INSIG1	1.56546
701	480	H300001088	SURF4	1.56498
1241	871	OPHSV0400009673	-	1.56495
828	638	H300018633	SEZ6L	1.56464
2543	1773	OPHSV0400002228	NP_955377.2	1.56432
5382	3452	H300020022	PRKAR2A	1.56381
289	206	H200000508	CD28	1.56342
1015	762	H300000936	-	1.56318
1441	1028	OPHSV0400010999	-	1.56314
544	423	H300009908	ALG10	1.56277
343	245	H300004233	-	1.56253
659	443	RN_CONTROL_04	-	1.56253
35251	19478	OPHSV0400006537	TBX6	1.56219
683	523	H200012989	GPR37L1	1.56168
2160	1463	H300014818	MLC1	1.5613
3652	2449	OPHSV0400004434	SLC39A13	1.56087
1020	743	H200020207	TXNL6	1.56058
950	666	OPHSV0400009249	-	1.56058
5370	3488	H200009920	ANXA5	1.56056
354	273	H200006732	SALL2	1.56006
513	387	H300002773	SLC2A7	1.55995
14656	8821	OPHSV0400009514	-	1.55941
787	528	OPHSV0400011110	-	1.55933
990	692	OPHSV0400001092	AP1B1	1.55928
1160	779	H200000835	RTN2	1.55913
412	277	OPHSV0400002657	POU6F1	1.55906
622	489	H300006350	SNRPG	1.55856
634	489	OPHSV0400013365	hsa-mir-337	1.55821
2510	1739	H300012996	-	1.55815
757	504	H200017794	PCNP	1.55708
2059	1277	H200015359	IKBKB	1.55702
418	314	H300003354	OR5A2	1.55683
153	115	H300006142	Q8WYG5_HUMAN	1.55665
4932	3235	OPHSV0400005275	TRIM41	1.55652
637	424	OPHSV0400007382	-	1.55639
6745	4498	OPHSV0400002023	NP_787028.1	1.55634
1473	1012	H300012968	DDX26B	1.55601
368	273	H200008628	EXOSC7	1.55569
35458	19819	OPHSV0400010069	-	1.55532
2287	1583	OPHSV0400000275	TTLL7	1.55469
2510	1735	OPHSV0400007130	LGALS14	1.55457
229	168	H200001090	ZNF547	1.55394
736	511	H200013701	ZFP37	1.55276
131	106	H200010115	NSUN3	1.55257
207	163	H200010785	UPK2	1.55243
2458	1705	H300009380	MGAM	1.55241
328	241	H200000900	BHLHB9	1.55145
2011	1396	H200002501	IER5	1.55135
204	163	H200005762	DDR2	1.55107
966	680	H300006431	LRRC18	1.55055
406	296	H200016982	AGRIN	1.55041
11190	6882	H300007485	SUPV3L1	1.54956
436	294	H200021200	PDHX	1.54899
1092	837	OPHSV0400004317	Q9H6X1_HUMAN	1.5484
434	315	H200013595	EPS15L1	1.54824
953	668	H300019857	RETSAT	1.548
18561	12128	H300013110	NR5A2	1.54786
1641	1166	OPHSV0400002592	-	1.54701
306	230	H200002706	-	1.54667
357	241	H300018460	H6PD	1.54659
3757	2504	H300003979	KCNK7	1.54649
214	126	OPHSV0400010352	-	1.5457
7538	5054	H200010946	NTF3	1.54552
549	381	H300011466	BTK	1.54534
374	267	H200006064	FGF1	1.5453
714	480	H200005304	KNTC2	1.54519
1719	1199	H200019246	CACNG7	1.54501
2129	1348	OPHSV0400006555	SHROOM1	1.54499
264	198	OPHSV0400009359	-	1.54453
244	182	H300001493	LOC387867	1.54435
693	521	H200005399	ZNF622	1.54418
485	367	OPHSV0400005844	MT-CO2	1.544
2136	1559	H200001208	C16orf45	1.54385
1417	963	OPHSV0400003791	NP_789786.2	1.54385
6443	4457	H300021470	CABP4	1.54343
363	258	H200013307	DBT	1.5433
1902	1275	H200017441	MYT1	1.54267
186	132	OPHSV0400004435	Q8TBE4_HUMAN	1.54233
1287	883	OPHSV0400005221	C11orf38	1.54167
2394	1604	OPHSV0400004446	-	1.54069
498	356	OPHSV0400002800	IGLV5-45	1.54018
5940	4098	H300010651	LCAT	1.54001
1768	1302	H200014665	PIWIL1	1.53973
570	385	OPHSV0400008799	EIF2AK4	1.53937
1084	810	H200009532	SLC35B4	1.53936
2172	1561	H200000353	CSF2	1.53924
8647	4977	H300007576	-	1.53848
4351	3190	H200008285	ZSCAN5	1.53842
419	269	H300015978	HSD17B7P2	1.53796
374	296	OPHSV0400009494	-	1.53762
938	684	OPHSV0400009235	-	1.53728
689	459	OPHSV0400009993	-	1.53694
208	165	H200012968	SEC61A2	1.53674
13374	8449	H300013294	ZNF189	1.53597
153	115	OPHSV0400001079	TM148_HUMAN	1.53595
322	241	OPHSV0400006650	IL28B	1.53506
2521	1631	H200004530	CART1	1.53468
3122	2302	H200003993	IGF2BP2	1.53385
143	106	OPHSV0400010227	Q96NA9_HUMAN	1.53382
159	121	H300003911	O5AK3_HUMAN	1.53377
274	160	OPHSV0400010674	-	1.53335
342	263	H300008322	FILIP1L	1.53235
315	242	H300018915	IL1RL1	1.5321
2142	1560	H200014504	NP_079130.2	1.53194
363	282	OPHSV0400007383	-	1.53168
2172	1546	H200003698	ECEL1	1.53119
1617	1148	H200000352	MCC	1.5308
201	115	OPHSV0400011874	-	1.53061
611	446	OPHSV0400002863	-	1.53003
249	188	OPHSV0400001159	Q8NB83_HUMAN	1.52991
14689	8894	H200008880	DDX55	1.52817
2032	1298	OPHSV0400007734	-	1.52792
17804	10733	H300013011	TRPM2	1.52777
2696	1943	H300009788	-	1.52738
443	346	OPHSV0400008739	RPL23A	1.52728
429	327	H300011919	-	1.52724
4227	2726	OPHSV0400007401	SH3MD4	1.52723
230	178	H200000669	ITPKA	1.52709
1617	1122	H200002481	FNDC5	1.5265
749	538	OPHSV0400002216	CD8B	1.52623
719	542	H200017465	PIR	1.52596
181	144	H200002050	NP_056496.1	1.52595
22564	13284	H300005853	NOLA2	1.52536
1352	935	H200021273	OR10A4	1.52512
7742	4565	H200012411	CXorf27	1.52327
18036	11117	H300013004	PPP2R1A	1.52282
193	153	OPHSV0400003106	NP_660346.1	1.52251
17826	10627	H200011914	CDC45L	1.52208
1366	927	OPHSV0400007350	PLEKHM2	1.52197
116	90	OPHSV0400010986	-	1.52184
1033	765	H200005869	ABCB4	1.52088
959	736	H200011806	CCDC82	1.52078
9577	6127	H300014883	ZMYM4	1.52054
225	160	H300002214	C10orf76	1.52014
3043	2078	H200011497	ING2	1.52004
1184	898	H300000185	-	1.51996
17424	10734	H200011314	CHST1	1.51932
3027	2093	OPHSV0400001965	-	1.519
250	205	OPHSV0400000914	ATG4B	1.51801
1896	1326	OPHSV0400003852	-	1.51789
536	390	H300020252	-	1.51787
423	287	H200010353	AMPD1	1.51779
582	420	OPHSV0400000880	LTB4DH	1.51778
457	338	OPHSV0400003068	-	1.51765
1305	1020	H300022801	ARID1B	1.51762
3348	2377	H300012219	AKAP11	1.51736
281	218	OPHSV0400006236	UBL3	1.51693
861	617	H200017255	MRPL46	1.51648
683	520	H300009099	NPB	1.51637
6997	4767	OPHSV0400010053	-	1.51635
1524	1041	H300021288	NPNT	1.51519
200	116	OPHSV0400002769	TTC31	1.51476
31543	17887	H300007603	HNRPA1	1.51438
2151	1550	H200008113	SLC35A4	1.51404
13416	8400	OPHSV0400008016	-	1.51379
16911	10870	H300014982	NSUN2	1.51372
618	411	H200008089	ARG2	1.5135
2990	1885	H200000154	LGALS3	1.51327
1724	1247	H300001095	-	1.51299
185	122	H200004207	SEMA3F	1.51284
862	645	OPHSV0400001940	-	1.51173
1309	900	OPHSV0400006923	-	1.51159
244	182	H300004288	LOC284064	1.51099
4998	3436	OPHSV0400000987	Q75MM1_HUMAN	1.51091
689	508	H300015110	KCNMA1	1.51062
426	295	OPHSV0400001853	PEX26	1.51049
403	298	OPHSV0400008062	-	1.51044
493	376	OPHSV0400000322	O95785_HUMAN	1.51038
3115	2152	H200017725	TLOC1	1.50984
6967	4529	OPHSV0400003197	-	1.5098
127	101	H300000316	NP_001072996.1	1.50891
1944	1385	H200017827	PCDHGA2	1.50865
1781	1194	OPHSV0400007048	FUNDC2	1.50838
729	518	H300012867	CPSF6	1.50797
299	230	OPHSV0400007379	-	1.50771
3540	2295	H200004545	ZNF45	1.50748
3608	2333	H300002930	-	1.50747
8916	5713	OPHSV0400004592	PLXNB2	1.50738
497	362	OPHSV0400007119	-	1.50735
709	482	H200006843	NUBP1	1.50715
116	90	H300004316	FBXO33	1.5069
1636	1170	OPHSV0400008993	-	1.50678
524	368	OPHSV0400001895	-	1.50678
3502	2352	OPHSV0400007921	-	1.50666
1891	1319	H300016442	RALGPS2	1.50662
398	301	H200002876	-	1.50648
287	221	OPHSV0400009434	TOMM40	1.50648
6154	4103	H300014035	TSKS_HUMAN	1.50645
114	89	OPHSV0400002235	-	1.50622
3517	2428	H200019224	MARVELD3	1.50609
117	90	OPHSV0400008624	-	1.50608
1155	819	H200021201	CDCA7L	1.50592
957	691	OPHSV0400000680	CRABP1	1.50516
115	82	H200009469	CXorf21	1.505
1001	670	H300016072	PPP2R5B	1.5049
2617	1810	OPHSV0400000809	UBTD2	1.50458
554	403	H300020701	C21orf59	1.50437
2940	2109	H300011409	TMEM40	1.50421
1996	1406	OPHSV0400000604	IL8RA	1.50385
576	405	H200010696	LIPE	1.50378
321	245	H300004383	Q3KQU0_HUMAN	1.50376
2597	1896	H300014546	WDR89	1.50366
10010	6100	OPHSV0400008966	-	1.50363
448	331	H200015498	MAPRE1	1.50339
402	295	OPHSV0400000085	BMPR1A	1.50336
14187	8856	OPHSV0400003867	MCM7	1.50253
205	168	H200008520	COPZ1	1.50249
129	88	H300019606	CYB5B	1.50193
123	88	H300010002	RL9_HUMAN	1.50169
4202	2764	H200007344	RENBP	1.50156
350	259	H300009229	IGHV3-30	1.50136
816	607	H200010630	MBD5	1.50127
638	470	H300008680	IGKV1D-16	1.50106
8926	5730	H200017094	NANS	1.50066
326	243	H200005249	TLK2	1.50023
6516	4558	H200002310	NP_057576.2	1.50018
1099	831	OPHSV0400001605	LOC145814	1.50016
1510	1010	H300008909	PACRG	1.50009
3862	6020	OPHSV0400000971	EIF4H	-1.50106
626	908	H300019109	ZNF436	-1.50117
2822	3899	H300008817	C20orf191	-1.50152
2715	3647	H300008729	LOC728774	-1.50195
2678	3818	OPHSV0400003089	TPM3	-1.50256
254	371	OPHSV0400013035	FAM114A1	-1.50269
1839	2749	H300021007	C14orf104	-1.50357
120	171	OPHSV0400008597	-	-1.50428
165	209	OPHSV0400009848	-	-1.50462
281	368	OPHSV0400002910	-	-1.50475
2613	3597	H300014213	BANP	-1.50476
1648	2511	OPHSV0400002119	FAM19A3	-1.50478
155	209	OPHSV0400011846	-	-1.50482
1138	1595	OPHSV0400009092	-	-1.5051
185	248	H300017238	C9orf7	-1.50649
9527	15056	OPHSV0400000219	-	-1.50671
499	699	H300010680	ZNF383	-1.50703
8288	12445	H300011580	C6orf107	-1.50726
10281	15532	H300002235	-	-1.50728
1021	1530	OPHSV0400006023	NP_001007538.1	-1.50737
127	165	H300018720	NEFL	-1.50767
427	611	OPHSV0400004870	-	-1.50791
3263	4688	OPHSV0400005812	RPL5	-1.50824
116	202	H300002581	OR4S2	-1.50828
180	257	OPHSV0400011398	-	-1.50832
148	204	OPHSV0400006866	SLC24A5	-1.50842
203	289	OPHSV0400013159	-	-1.50855
5640	9079	OPHSV0400004509	-	-1.50865
376	510	OPHSV0400004023	CHAF1A	-1.50873
10279	16789	H300022911	CCDC66	-1.50875
13118	22108	H200015101	TM7SF4	-1.50939
1287	2004	OPHSV0400011258	-	-1.5099
20119	35027	H300000003	ALDH3A2	-1.51036
1465	2036	OPHSV0400003290	CSMD1	-1.51038
192	252	H300017537	TOR2A	-1.5107
1454	1939	OPHSV0400003567	hCG_1757335	-1.51137
121	167	H300016054	MED12L	-1.5118
583	861	H300007222	-	-1.5119
921	1293	H200007995	PCTK1	-1.51201
403	541	H200010836	LRFN1	-1.51211
1270	1835	H300013522	-	-1.51216
702	988	H200003731	RTCD1	-1.51231
105	142	H200013545	ECE2	-1.51246
151	209	H300016189	MIA	-1.51291
3798	5363	OPHSV0400011469	-	-1.513
253	373	OPHSV0400006580	ZNF480	-1.5132
99	135	OPHSV0400002856	Q9BZP3_HUMAN	-1.51323
198	264	OPHSV0400011388	-	-1.51325
328	465	OPHSV0400002302	SEP15_HUMAN	-1.51327
146	198	H200017015	Q9NSZ8_HUMAN	-1.5134
282	371	H300021305	MT1E	-1.51361
737	1082	H300002692	TBX10	-1.51427
1002	1393	H300000517	ARSK	-1.51451
14408	23886	H200019006	RBM34	-1.51464
1580	2591	H200002920	BCKDK	-1.51522
11236	18355	H200007687	PDCD5	-1.51536
10551	17434	H200016829	IGF2AS	-1.51543
2411	3381	H300020474	THYN1	-1.51564
3404	4971	OPHSV0400009433	Q0VAF8_HUMAN	-1.51574
2122	2959	OPHSV0400005046	-	-1.51605
1007	1470	H300021270	UGT2B28	-1.51605
593	778	H300007308	ZNF600	-1.51606
137	203	OPHSV0400009528	-	-1.51636
332	481	OPHSV0400006595	ZNF563	-1.5169
2795	4002	H300020218	IQWD1	-1.51723
1458	2089	H300021428	YTHDF3	-1.51726
4048	6041	OPHSV0400001315	ASCC3	-1.51744
1724	2800	OPHSV0400007994	-	-1.51754
13064	22211	OPHSV0400000980	DKFZp779B1634	-1.51835
107	143	OPHSV0400005238	WDR5	-1.51848
1617	2940	OPHSV0400008672	TOR1AIP2	-1.51866
9047	14402	H200003217	BCAS2	-1.51879
201	266	H200000875	TCP1	-1.51912
1702	2549	OPHSV0400003743	-	-1.51919
1217	1708	H300007775	-	-1.51924
2739	3588	H300022674	PDE4DIP	-1.51932
2259	3559	OPHSV0400004327	-	-1.51959
374	551	OPHSV0400010558	-	-1.5198
5821	7946	H300019413	USP15	-1.52007
100	129	OPHSV0400003771	HLA-DRB2	-1.5203
14022	23442	OPHSV0400000001	ARX	-1.52044
14122	22430	OPHSV0400009499	-	-1.52081
338	432	H300004091	UCK2	-1.52081
119	167	H200001884	C1orf166	-1.52112
19114	30709	H300006583	SLC9A10	-1.5213
1376	2229	OPHSV0400006012	WDR31	-1.52133
250	354	OPHSV0400003307	TRAV22	-1.52141
239	362	H300012705	PEX6	-1.52159
478	626	OPHSV0400009142	TMEM132B	-1.52217
232	327	H300020140	MCTP2	-1.52245
99	132	H300020365	CXorf57	-1.52264
3555	5191	OPHSV0400011948	-	-1.52275
2324	3315	OPHSV0400001021	NP_001028831.1	-1.52281
528	747	H200015206	AP4E1	-1.52307
1589	2437	H200002442	CDCA2	-1.52319
232	319	H300020833	-	-1.52337
9797	15026	OPHSV0400001316	Q8NF14_HUMAN	-1.52366
3941	5763	H300006606	PNPLA1	-1.52385
114	153	H200004960	RAVER2	-1.52387
555	723	H200014109	TSCOT	-1.52438
383	522	OPHSV0400003780	ERN2	-1.52577
386	512	OPHSV0400001584	NP_001073947.1	-1.52588
364	524	H200001731	DNAJC16	-1.52616
317	439	OPHSV0400003118	ANKRD30A	-1.52617
105	142	H200018939	NP_203751.1	-1.52641
1545	2229	H200008833	LGR5	-1.52657
182	264	OPHSV0400008794	-	-1.52777
1580	2285	H200006131	TDGF3	-1.52816
7306	10516	H300014750	FBLIM1	-1.52915
573	799	H200015554	CRYGS	-1.52916
1300	2034	H300018645	RIPK3	-1.52948
2742	4137	OPHSV0400001782	Q96S36_HUMAN	-1.5302
876	1237	OPHSV0400004928	Q9UN78_HUMAN	-1.53042
159	249	H300008742	ZNF572	-1.5307
254	350	H300005642	Q5SP20_HUMAN	-1.53099
109	144	H200006358	RBM13	-1.53103
403	610	H200003682	Q6PCB6_HUMAN	-1.53124
1685	2350	H200006141	ACP2	-1.53145
107	134	OPHSV0400013116	-	-1.53251
1003	1421	H200000045	TNFRSF1A	-1.53289
9712	16102	H200005212	C1orf105	-1.5335
467	674	OPHSV0400011097	-	-1.53412
107	134	H200012168	STX11	-1.53453
513	695	H300019805	FAM76B	-1.53463
11829	18388	H300021215	SCN1A	-1.53493
507	693	OPHSV0400012543	-	-1.53512
552	746	H200015160	CNTD2	-1.53588
4932	8037	H200016799	CDH9	-1.53618
2682	3747	H300001872	RAB43	-1.53625
269	399	OPHSV0400002997	KIF19	-1.53641
1257	1848	H300000046	Q9H357_HUMAN	-1.53654
1984	2916	OPHSV0400009618	-	-1.53663
132	196	OPHSV0400012228	-	-1.53669
997	1334	H300021347	ANKMY2	-1.53719
4421	6031	OPHSV0400005564	-	-1.5373
731	977	H200019807	-	-1.53743
12028	21038	OPHSV0400002866	Q9BR82_HUMAN	-1.53746
2324	3308	H200016146	TLX3	-1.53766
6592	10081	OPHSV0400010000	-	-1.53835
11036	17195	OPHSV0400002813	NP_001009954.1	-1.53904
3351	5045	H300021326	CCDC100	-1.53931
6934	10114	OPHSV0400005117	KIF22	-1.53941
4681	7610	H300022322	Q8IW37_HUMAN	-1.53942
699	875	OPHSV0400000719	KRT16	-1.53942
4327	6133	H300010486	RUNX1T1	-1.5405
12608	18728	OPHSV0400001856	-	-1.54051
2146	3078	H300006169	ZCCHC12	-1.54097
634	882	H300009576	KLHDC1	-1.541
404	590	H300014801	-	-1.54112
3059	4321	H300002021	KLHL30	-1.54124
1223	1712	OPHSV0400001678	NXPH3	-1.54158
151	216	OPHSV0400009392	SCN5A	-1.5417
102	139	H200017787	TMEM111	-1.54179
360	524	OPHSV0400008917	-	-1.5419
344	467	H200003213	KLHL18	-1.54212
1014	1373	H300008829	Q8N8B3_HUMAN	-1.54221
12034	18978	OPHSV0400012556	-	-1.54222
1684	2270	H300018884	ARD1_HUMAN	-1.54229
2298	3093	OPHSV0400000549	EXOC6B	-1.54288
1341	1857	OPHSV0400004710	-	-1.54291
1558	2293	H200001939	NDUFS4	-1.54319
804	1177	H300015641	NP_059135.1	-1.54336
272	392	OPHSV0400004779	TRAV18	-1.54371
2423	3701	H200007321	PRDM1	-1.54384
1719	2702	H300011374	FGF13	-1.54455
4693	7514	H300020956	Q86ST9_HUMAN	-1.54588
313	449	H300007990	C11orf65	-1.54598
125	175	H300021795	EDG2	-1.54619
326	436	H300009295	ERV3	-1.54637
1428	2065	H300013923	IL17RD	-1.54639
1410	1994	H300001672	-	-1.54692
[truncated: 1,809 more rows]
